# Supplementary material for: Gene overlapping and size constraints in the viral world
Source: Biol Direct. 2016 May 21;11:26. doi: 10.1186/s13062-016-0128-3 (PMC4875738; doi:10.1186/s13062-016-0128-3)
Supplement: Additional file 6: — VIPERdb clean data. Contains structural data about the capsids of icosahedral viral genera, as taken from VIPERdb after merging together records of the same genus (see Methods). Rename this file to “viperdb_clean.csv” in order to load it through our Python framework. (CSV 6 kb) [file 13062_2016_128_MOESM6_ESM.csv]

Entry ID	Family	Genus	Genome	T	Subunits	Inner Radius	Outer Radius	Average Radius	Net Surface Charge	Outside SASA
1vsz,1x9p,1x9t,2bld,2c6s,2c9f,2c9g,3iyn,4aqq,4ar2	Adenoviridae	Mastadenovirus	dsDNA	pT25	780	326	488	458	5100	16954440
3ide	Birnaviridae	Aquabirnavirus	dsRNA	1	60	56	133	132	-180	521256
1wcd,1wce,2df7,3fbm	Birnaviridae	Avibirnavirus	dsRNA	13	780	252	374	353	-480	582972
amv	Bromoviridae	Alfamovirus	ssRNA	1	60	57	111	106	180	458748
1cwp,1js9,1yc6,1za7,ccmv_swln_1,ccmv_swln_2	Bromoviridae	Bromovirus	ssRNA	3	180	118	168	165	1020	1099530
1f15,1laj	Bromoviridae	Cucumovirus	ssRNA	3	180	89	151	149	1680	1180140
3m8l	Caliciviridae	Calicivirus	ssRNA	3	180	118	208	205	-60	2775090
3j1p,3zue	Caliciviridae	Lagovirus	ssRNA	3	180	119	219	216	-420	2769846
1ihm	Caliciviridae	Norovirus	ssRNA	3	180	121	200	199	0	2132238
2gh8	Caliciviridae	Vesivirus	ssRNA	3	180	119	208	206	240	2707686
3j3i	Chrysoviridae	Chrysovirus	dsRNA	1	60	156	208	200	1380	1690836
3r0r	Circoviridae	Circovirus	ssDNA	1	60	63	102	99	420	272502
1bmv,1ny7,1pgl,1pgw,2bfu,rcmv	Comoviridae	Comovirus	ssRNA	pT3	60	102	160	153	480	816684
1a6c,2y7t	Comoviridae	Nepovirus	ssRNA	pT3	60	110	158	154	840	669252
4btg,4btq,4bx4	Cystoviridae	Cystovirus	dsRNA	13	780	213	258	253	1740	3460410
1b35,3nap	Dicistroviridae	Cripavirus	ssRNA	pT3	60	114	168	164	180	1069206
1k4r,1n6g,1na4,1p58,1tge,1thd,2of6,2r6p,3c6d,3c6r,3iyw,3j27,3j35,3j42,3zko,4azx,4b03	Flaviviridae	Flavivirus	ssRNA	3	180	222	338	338	3240	5840328
1qgt,2g33,2g34,2qij,3iyo,4g93	Hepadnaviridae	Orthohepadnavirus	dsDNA	4	240	127	206	200	900	4115244
2ztn,3hag	Hepeviridae	Hepevirus	ssRNA	1	60	62	139	138	240	739332
1qbe	Leviviridae	Allolevivirus	ssRNA	3	180	107	147	143	300	725280
1aq3,1aq4,1bms,1dwn,1dzs,1e7x,1fr5,1frs,1gav,1gkv,1gkw,1kuo,1mst,1mva,1mvb,1u1y,1zdh,1zdi,1zdj,1zdk,1zse,2b2d,2b2e,2b2g,2bu1,2c4y,2c4z,2c50,2c51,2ms2,2w4y,2w4z,2wbh,4ang,5msf,6msf,7msf	Leviviridae	Levivirus	ssRNA	3	180	109	151	146	540	846840
1al0,1cd3,1gff,1kvp,1m06,1m0f,1rb8,2bpa	Microviridae	Microvirus	ssDNA	1	60	97	179	179	1200	3523644
3j26	Mimiviridae	Mimivirus	dsDNA	27	1620	280	411	374	-1020	9672990
3kk5	Mimiviridae	Satellite	dsDNA	27	1620	282	378	370	0	0
01-Nov,1f8v,2bbv,2q23,2q25,2q26,2z2q,3lob,4fsj,4ftb,4fte,4fts	Nodaviridae	Alphanodavirus	ssRNA	3	180	104	179	174	1200	1293810
1dzl,1l0t,3j6r	Papillomaviridae	Alphapapillomavirus	dsDNA	7d	360	225	301	298	3900	5762142
3iyj	Papillomaviridae	Deltapapillomavirus	dsDNA	7d	360	209	290	286	3120	5055942
3es5	Partitiviridae	Parititivirus	dsRNA	2	120	118	188	184	-840	1205724
3iym	Partitiviridae	Partitivirus	dsRNA	2	120	123	189	176	300	1550130
3n7x	Parvoviridae	Brevidensovirus	ssDNA	1	60	76	123	115	780	396150
1dnv,3p0s	Parvoviridae	Densovirus	ssDNA	1	60	90	133	130	660	557400
1lp3,2g8g,2qa0,3j1q,3j1s,3j4p,3kic,3kie,3ng9,3ntt,3oah,3ra2,3ra4,3ra8,3ra9,3raa,3tsx,3ux1,4iov	Parvoviridae	Dependovirus	ssDNA	1	60	84	189	186	900	1530930
1c8d,1c8e,1c8f,1c8g,1c8h,1fpv,1ijs,1k3v,1mvm,1p5w,1p5y,1s58,1z14,2cas,4dpv,4g0r,4gbt	Parvoviridae	Parvovirus	ssDNA	1	60	83	145	140	900	711168
1m4x	Phycodnaviridae	Chlorovirus	dsDNA	pT169	5040	743	929	847	1080	2390460
2vf1	Picobirnaviridae	Picobirnavirus	dsRNA	2	120	131	191	187	-660	1288608
1bbt,1fmd,1fod,1qgc,1qqp,1zba,1zbe,2wff,2ws9,4gh4,4iv1,4iv3	Picornaviridae	Aphthovirus	ssRNA	pT3	60	114	216	214	1320	1701924
1mec,1tme,1tmf,2mev	Picornaviridae	Cardiovirus	ssRNA	pT3	60	112	168	159	660	907038
1al2,1ar6,1ar7,1ar8,1ar9,1asj,1bev,1cov,1d4m,1dgi,1eah,1ev1,1h8t,1hxs,1jew,1m11,1mqt,1nn8,1oop,1piv,1po1,1po2,1pov,1pvc,1upn,1vba,1vbb,1vbc,1vbd,1vbe,1xyr,1z7s,1z7z,2c8i,2plv,2x5i,3dpr,3epc,3epd,3epf,3iyb,3iyc,3iyp,3j22,3j23,3j2j,3j3o,3j3p,3j48,3j69,3j6a,3vbf,3vbh,3vbo,3vbr,3vbs,3vbu,3zfe,3zff,3zfg,4aed,4agx,4agy,4bip,4biq,4c0u,4c0y,4c10,4cdq,4cdu,4cdw,4cdx,4cew,4cey,4gb3,4gmp,4jgy,4jgz,4l3b,4n43…	Picornaviridae	Enterovirus	ssRNA	pT3	60	117	318	310	1380	3672072
1aym,1ayn,1c8m,1d3e,1d3i,1fpn,1hri,1hrv,1k5m,1na1,1ncq,1ncr,1nd2,1nd3,1qju,1qjx,1qjy,1r08,1r09,1r1a,1rhi,1rmu,1ruc,1rud,1rue,1ruf,1rug,1ruh,1rui,1ruj,1rvf,1v9u,1vrh,2hwb,2hwc,2hwd,2hwe,2hwf,2r04,2r06,2r07,2rm2,2rmu,2rr1,2rs1,2rs3,2rs5,3tn9,3vdd,4rhv	Picornaviridae	Rhinovirus	ssRNA	pT3	60	115	214	212	1320	2884770
3cji	Picornaviridae	Senecavirus	ssRNA	pT3	60	106	163	157	240	944880
3j40	Podoviridae	Epsilon15-like	dsDNA	7l	420	266	342	333	-2280	6257532
2xyy,3c5b,3iyh,3iyi	Podoviridae	P22-like viruses	dsDNA	7l	420	268	334	321	-2460	7471218
3izg,3j1a	Podoviridae	T7-like	dsDNA	7	420	275	335	332	360	3352578
4bml	Podoviridae	Unassigned Autographivirinae	dsDNA	7l	420	269	332	320	-600	6594810
1sid,1sie,1sva,3iys	Polyomaviridae	Polyomavirus	dsDNA	7d	360	179	255	252	-840	4293570
3iyl	Reoviridae	Aquareovirus	dsRNA	2	120	238	476	275	6180	N/A
3izx,3j17	Reoviridae	Cypovirus	dsRNA	2	120	242	484	310	0	0
2btv,3iyk	Reoviridae	Orbivirus	dsRNA	13	780	315	406	405	4200	0
1ej6	Reoviridae	Orthoreovirus	dsRNA	2	120	236	377	367	2100	N/A
1uf2	Reoviridae	Phytoreovirus	dsRNA	13	780	255	379	367	-180	N/A
3iz3	Reoviridae	Reovirus	dsRNA	2	60	270	470	364	0	0
3gzt,3iyu,3kz4,3n09	Reoviridae	Rotavirus	dsRNA	13	780	325	498	484	-11760	12373938
2x8q	Retroviridae	Alpharetrovirus	ssRNA-RT	1	60	58	120	120	300	733080
3j31	Rudiviridae	Rudivirus	dsDNA	31	1860	275	485	359	0	0
1a34,1stm,2buk,3rqv	Satellites	Satellite Viruses	ssRNA	1	60	56	98	96	480	297906
1if0,1ohg,2frp,2fs3,2fsy,2ft1,2fte,2gp1,3ddx,3e8k,3p8q,4an5	Siphoviridae	Lambda-like viruses	dsDNA	7l	420	278	338	331	-2100	5695608
3qpr	Siphoviridae	Lamda-like viruses	dsDNA	7l	420	194	268	254	-1260	3819606
1f2n,1ng0,1smv,1vak,1vb2,1vb4,1x33,1x35,1x36,2izw,2vq0,4sbv	Sobemoviridae	Sobemovirus	ssRNA	3	180	109	160	155	1200	753900
1gw7,1gw8,1hb5,1hb7,1hb9,1w8x	Tectiviridae	Tectivirus	dsDNA	pT25	780	244	352	338	-3300	8786034
2qqp	Tetraviridae	Betatetravirus	ssRNA	4	240	114	210	207	-4980	2291442
1ohf,3s6p	Tetraviridae	Omegatetravirus	ssRNA	4	240	117	219	211	-2940	2582754
2e0z	Thermococcaceae	Pyrococcus	ssDNA	3	180	141	192	185	-300	1190646
1dyl,1ld4,2xfb,2xfc,2yew,3j0c,3j0f,3j2w,3muw	Togaviridae	Alphavirus	ssRNA	4	240	264	349	345	11160	10573416
1opo,2zah,3zx8,3zx9	Tombusviridae	Carmovirus	ssRNA	3	180	124	188	187	660	1821948
1c8n,1tnv	Tombusviridae	Necrovirus	ssRNA	3	180	109	159	155	-180	668658
2tbv	Tombusviridae	Tombusvirus	ssRNA	3	180	109	176	173	240	1273134
1m1c	Totiviridae	Totivirus	dsRNA	1	60	159	220	216	720	1847532
1.00E+57,1auy,1ddl,1qjz,1w39,2fz1,2fz2,2xpj	Tymoviridae	Tymovirus	ssRNA	3	180	107	159	156	1140	899148
