# Supplementary material for: Gene overlapping and size constraints in the viral world
Source: Biol Direct. 2016 May 21;11:26. doi: 10.1186/s13062-016-0128-3 (PMC4875738; doi:10.1186/s13062-016-0128-3)
Supplement: Additional file 7: — VIPERdb raw data. Contains structural data about the capsids of icosahedral viral genera, as taken from VIPERdb without any further processing. Rename this file to “viperdb_raw.csv” in order to load it through our Python framework. (CSV 63 kb) [file 13062_2016_128_MOESM7_ESM.csv]

Entry ID	Family	Genus	Title	Resolution	Genome	T	Subunits	Inner Radius	Outer Radius	Average Radius	Net Surface Charge	Outside SASA
1vsz	Adenoviridae	Mastadenovirus	CRYSTAL STRUCTURE OF HUMAN ADENOVIRUS AT 3.5A	3.5	dsDNA	pT25	780	316	488	458	0	0
1x9p	Adenoviridae	Mastadenovirus	The crystal structure of human adenovirus 2 penton base	3.3	dsDNA viruses, no RNA stage	1	60	43	145	138	540	880548
1x9t	Adenoviridae	Mastadenovirus	The crystal structure of human adenovirus 2 penton base in complex with an ad2 N-terminal fibre peptide	3.5	dsDNA viruses, no RNA stage	1	60	44	137	137	540	774864
2bld	Adenoviridae	Mastadenovirus	THE QUASI-ATOMIC MODEL OF HUMAN ADENOVIRUS TYPE 5 CAPSID (PART 2)	MODEL	dsDNA viruses, no RNA stage	pT25	780	326	474	455	5100	16954440
2c6s	Adenoviridae	Mastadenovirus	HUMAN ADENOVIRUS PENTON BASE 2 12 CHIMERA	3.6	dsDNA	1	60	42	138	136	600	766722
2c9f	Adenoviridae	Mastadenovirus	THE QUASI-ATOMIC MODEL OF THE ADENOVIRUS TYPE 3 PENTON DODECAHEDRON	MODEL	dsDNA viruses, no RNA stage	1	60	42	135	135	540	754272
2c9g	Adenoviridae	Mastadenovirus	THE QUASI-ATOMIC MODEL OF THE ADENOVIRUS TYPE 3 PENTON BASE DODECAHEDRON	MODEL	dsDNA viruses, no RNA stage	1	60	41	142	139	600	830688
3iyn	Adenoviridae	Mastadenovirus	3.6-Angstrom cryoEM structure of human adenovirus type 5	3.6	dsDNA	pT25	780	311	466	448	0	0
4aqq	Adenoviridae	Mastadenovirus	DODECAHEDRON FORMED OF PENTON BASE PROTEIN FROM ADENOVIRUS A	4.75	dsDNA	1	60	42	147	146	240	841944
4ar2	Adenoviridae	Mastadenovirus	DODECAHEDRON FORMED OF PENTON BASE PROTEIN FROM ADENOVIRUS A	3.8	dsDNA	1	60	41	144	139	300	783072
1wcd	Birnaviridae	Avibirnavirus	CRYSTAL STRUCTURE OF IBDV T1 VIRUS-LIKE PARTICLE REVEALS A MISSING LINK IN ICOSAHEDRAL VIRUSES EVOLUTION	3	dsRNA	1	60	54	136	130	-360	534852
1wce	Birnaviridae	Avibirnavirus	CRYSTAL STRUCTURE OF THE T13 IBDV VIRAL PARTICLE REVEALS A MISSING LINK IN ICOSAHEDRAL VIRUSES EVOLUTION	7	dsRNA	13	780	252	374	353	0	0
2df7	Birnaviridae	Avibirnavirus	CRYSTAL STRUCTURE OF INFECTIOUS BURSAL DISEASE VIRUS VP2 SUB PARTICLE	2.6	dsRNA	1	60	55	136	135	-480	537078
3fbm	Birnaviridae	Avibirnavirus	D431N Mutant VP2 Protein of Infectious Bursal Disease Virus; Derived T=1 Particles	3.1	dsRNA	1	60	47	136	129	-360	582972
3ide	Birnaviridae	Aquabirnavirus	STRUCTURE OF IPNV SUBVIRAL PARTICLE	3.35	dsRNA	1	60	56	133	132	-180	521256
1cwp	Bromoviridae	Bromovirus	STRUCTURES OF THE NATIVE AND SWOLLEN FORMS OF COWPEA CHLOROTIC MOTTLE VIRUS DETERMINED BY X-RAY CRYSTALLOGRAPHY AND CRYO-ELECTRON MICROSCOPY	3.2	ssRNA positive-strand viruses, no DNA stage	3	180	94	144	141	-120	866094
1f15	Bromoviridae	Cucumovirus	CUCUMBER MOSAIC VIRUS (STRAIN FNY)	3.2	ssRNA positive-strand viruses, no DNA stage	3	180	85	151	149	1560	1173600
1js9	Bromoviridae	Bromovirus	Brome Mosaic Virus	3.4	ssRNA positive-strand viruses, no DNA stage	3	180	89	142	141	1020	917520
1laj	Bromoviridae	Cucumovirus	The Structure of Tomato Aspermy Virus by X-Ray Crystallography	3.4	ssRNA positive-strand viruses, no DNA stage	3	180	89	150	149	1680	1180140
1yc6	Bromoviridae	Bromovirus	Crystallographic Structure of the T=1 Particle of Brome Mosaic Virus	2.9	ssRNA positive-strand viruses, no DNA stage	1	60	53	97	97	180	312480
1za7	Bromoviridae	Bromovirus	THE CRYSTAL STRUCTURE OF SALT STABLE COWPEA CHOLOROTIC MOTTLE VIRUS AT 2.7 ANGSTROMS RESOLUTION.	2.7	ssRNA positive-strand viruses, no DNA stage	3	180	93	143	140	-120	843486
amv	Bromoviridae	Alfamovirus	ALFALFA MOSAIC VIRUS	4	ssRNA positive-strand viruses, no DNA stage	1	60	57	111	106	180	458748
ccmv_swln_1	Bromoviridae	Bromovirus	CCMV, Swollen Form (C)	MODEL	ssRNA positive-strand viruses, no DNA sta`ge	3	180	118	167	165	-300	1099530
ccmv_swln_2	Bromoviridae	Bromovirus	CCMV, Swollen Form (D)	MODEL	ssRNA positive-strand viruses, no DNA stage	3	180	118	168	165	-180	998802
1ihm	Caliciviridae	Norovirus	CRYSTAL STRUCTURE ANALYSIS OF NORWALK VIRUS CAPSID	3.4	ssRNA positive-strand viruses, no DNA stage	3	180	121	200	199	0	2132238
2gh8	Caliciviridae	Vesivirus	X-ray structure of a native calicivirus	3.2	ssRNA positive-strand viruses, no DNA stage	3	180	119	208	206	240	2707686
3j1p	Caliciviridae	Lagovirus	Atomic model of rabbit hemorrhagic disease virus	6.5	ssRNA	3	180	119	219	216	-420	2769846
3m8l	Caliciviridae	Calicivirus	Crystal Structure Analysis of the Feline Calicivirus Capsid Protein	3.4	ssRNA	3	180	118	208	205	-60	2775090
3zue	Caliciviridae	Lagovirus	Rabbit Hemorrhagic Disease Virus (RHDV)capsid protein	10.3	ssRNA	3	180	117	212	210	0	0
3j3i	Chrysoviridae	Chrysovirus	PENICILLIUM CHRYSOGENUM VIRUS (PCV) CAPSID STRUCTURE	4.1	dsRNA	1	60	156	208	200	1380	1690836
3r0r	Circoviridae	Circovirus	The 2.3 A structure of porcine circovirus 2	2.35	ssDNA	1	60	63	102	99	420	272502
1a6c	Comoviridae	Nepovirus	STRUCTURE OF TOBACCO RINGSPOT VIRUS	3.5	ssRNA positive-strand viruses, no DNA stage	pT3	60	105	158	154	840	669252
1bmv	Comoviridae	Comovirus	PROTEIN-/RNA$ INTERACTIONS IN AN ICOSAHEDRAL VIRUS AT 3.0 ANGSTROMS RESOLUTION	3	ssRNA	pT3	60	102	160	153	240	692256
1ny7	Comoviridae	Comovirus	COWPEA MOSAIC VIRUS (CPMV)	3	ssRNA positive-strand viruses, no DNA stage	pT3	60	101	159	153	-180	648702
1pgl	Comoviridae	Comovirus	BEAN POD MOTTLE VIRUS (BPMV), MIDDLE COMPONENT	2.8	ssRNA positive-strand viruses, no DNA stage	pT3	60	102	160	153	300	656532
1pgw	Comoviridae	Comovirus	BEAN POD MOTTLE VIRUS (BPMV), TOP COMPONENT	2.9	ssRNA positive-strand viruses, no DNA stage	pT3	60	102	160	153	480	683286
2bfu	Comoviridae	Comovirus	X-RAY STRUCTURE OF CPMV TOP COMPONENT	4	ssRNA	pT3	60	100	158	151	-180	816684
2y7t	Comoviridae	Nepovirus	X-RAY STRUCTURE OF THE GRAPEVINE FANLEAF VIRUS	3	ssRNA	pT3	60	110	153	153	300	648204
rcmv	Comoviridae	Comovirus	Red Clover Mottle Virus	2.4	ssRNA viruses, no DNA stage	pT3	60	102	155	153	420	640404
2w0c	Corticoviridae	N/A	X-RAY STRUCTURE OF THE ENTIRE LIPID-CONTAINING BACTERIOPHAGE PM2	7	dsDNA	pT21	0	184	386	304	840	6783750
4btg	Cystoviridae	Cystovirus	Coordinates of the bacteriophage phi6 capsid subunits (P1A and P1B) fitted into the cryoEM reconstruction of the procapsid at 4.4 A resolution	4.4	dsRNA	13	780	94	228	226	1740	2968104
4btq	Cystoviridae	Cystovirus	Coordinates of the bacteriophage phi6 capsid subunits fitted into the cryoEM map EMD-1206	7.5	dsRNA	13	780	211	258	252	1680	3460410
4bx4	Cystoviridae	Cystovirus	Fitting of the bacteriophage Phi8 P1 capsid protein into cryo-EM density	8.7	dsRNA	13	780	213	257	253	-120	2781564
1b35	Dicistroviridae	Cripavirus	CRICKET PARALYSIS VIRUS (CRPV)	2.4	ssRNA positive-strand viruses, no DNA stage	pT3	60	108	167	160	180	1069206
3nap	Dicistroviridae	Cripavirus	STRUCTURE OF TRIATOMA VIRUS (TRV)	2.5	ssRNA	pT3	60	114	168	164	-120	733950
1k4r	Flaviviridae	Flavivirus	Structure of Dengue Virus	24	ssRNA positive-strand viruses, no DNA stage	3	180	217	257	252	3000	2095302
1n6g	Flaviviridae	Flavivirus	The structure of immature Dengue-2 prM particles	MODEL	ssRNA	3	180	198	262	257	1320	1834392
1na4	Flaviviridae	Flavivirus	The structure of immature Yellow Fever virus particle	MODEL	ssRNA positive-strand viruses, no DNA stage	3	180	191	272	263	2100	2890158
1p58	Flaviviridae	Flavivirus	Complex Organization of Dengue Virus Membrane Proteins as Revealed by 9.5 Angstrom Cryo-EM reconstruction	MODEL	ssRNA positive-strand viruses, no DNA stage	3	180	171	244	240	3060	3440718
1tge	Flaviviridae	Flavivirus	THE STRUCTURE OF IMMATURE DENGUE VIRUS AT 12.5 ANGSTROM	12.5	ssRNA	3	180	199	262	261	2040	2727852
1thd	Flaviviridae	Flavivirus	COMPLEX ORGANIZATION OF DENGUE VIRUS E PROTEIN AS REVEALED BY 9.5 ANGSTROM CRYO-EM RECONSTRUCTION	MODEL	ssRNA positive-strand viruses, no DNA stage	3	180	204	242	237	1740	1978140
2of6	Flaviviridae	Flavivirus	STRUCTURE OF IMMATURE WEST NILE VIRUS	24	ssRNA	3	180	192	266	265	1200	3213444
2r6p	Flaviviridae	Flavivirus	Fit of E protein and Fab 1A1D-2 into 24 angstrom resolution cryoEM map of Fab complexed with dengue 2 virus.	24	ssRNA	3	180	175	302	297	2040	3538254
3c6d	Flaviviridae	Flavivirus	The pseudo-atomic structure of dengue immature virus	12.5	ssRNA	3	180	199	277	276	0	0
3c6r	Flaviviridae	Flavivirus	Low pH Immature Dengue Virus	25	ssRNA	3	180	201	252	250	0	0
3iyw	Flaviviridae	Flavivirus	WEST NILE VIRUS IN COMPLEX WITH FAB FRAGMENTS OF MAB CR4354 COORDINATES OF ENVELOPE PROTEINS AND FAB FRAGMENTS OF ONE I ASU)	13.7	ssRNA	3	180	198	307	303	3180	4660710
3j27	Flaviviridae	Flavivirus	CRYOEM STRUCTURE OF DENGUE VIRUS	3.6	ssRNA	3	180	163	235	230	3240	3418734
3j35	Flaviviridae	Flavivirus	Cryo-EM reconstruction of Dengue virus at 37 C	35	ssRNA	3	180	214	257	255	1080	2262996
3j42	Flaviviridae	Flavivirus	Obstruction of Dengue Virus Maturation by Fab Fragments of the 2H2 Antibody	21	ssRNA	3	180	192	338	338	2580	5840328
3zko	Flaviviridae	Flavivirus	The structure of ''breathing'' dengue virus.	13.7	ssRNA	3	180	222	274	269	1320	2123328
4azx	Flaviviridae	Flavivirus	4.5A Electron cryomicroscopy reconstruction of mature Dengue virus serotype 1	4.5	ssRNA	3	180	166	242	238	2460	3758370
4b03	Flaviviridae	Flavivirus	6A ELECTRON CRYOMICROSCOPY STRUCTURE OF IMMATURE DENGUE VIRUS SEROTYPE 1	6	ssRNA	3	180	165	281	279	1980	5319480
1qgt	Hepadnaviridae	Orthohepadnavirus	HUMAN HEPATITIS B VIRAL CAPSID (HBCAG)	3.3	dsDNA	4	240	127	175	175	-360	895326
2g33	Hepadnaviridae	Orthohepadnavirus	HUMAN HEPATITIS B VIRUS T=4 CAPSID, STRAIN ADYW	3.96	dsDNA	4	240	118	176	175	-720	1326018
2g34	Hepadnaviridae	Orthohepadnavirus	HUMAN HEPATITIS B VIRUS T=4 CAPSID STRAIN ADYW COMPLEXED WITH ASSEMBLY EFFECTOR HAP1	5.05	dsDNA	4	240	119	178	177	-480	1361946
2qij	Hepadnaviridae	Orthohepadnavirus	Hepatitis B Capsid Protein with an N-terminal extension modelled into 8.9 A data.	8.9	dsDNA	4	240	127	176	176	-60	982350
3iyo	Hepadnaviridae	Orthohepadnavirus	Cryo-EM model of virion-sized HEV virion-sized capsid	10.5	dsDNA	3	180	100	206	200	900	4115244
4g93	Hepadnaviridae	Orthohepadnavirus	CRYSTAL STRUCTURE OF THE HUMAN HEPATITIS B VIRUS T = 4 CAPSI STRAIN, IN COMPLEX WITH THE PHENYLPROPENAMIDE ASSEMBLY ACCE AT-130	4.2	dsDNA	4	240	126	178	177	-600	1129566
2ztn	Hepeviridae	Hepevirus	Hepatitis E virus ORF2 (Genotype 3)	3.56	dsDNA	1	60	62	139	138	240	722256
3hag	Hepeviridae	Hepevirus	Crystal structure of the Hepatitis E Virus-like Particle	3.5	dsDNA	1	60	60	138	135	180	739332
1aq3	Leviviridae	Levivirus	BACTERIOPHAGE MS2 CAPSID PROTEIN/RNA COMPLEX	2.8	ssRNA positive-strand viruses, no DNA stage	3	180	105	144	135	180	546432
1aq4	Leviviridae	Levivirus	STRUCTURE OF A MS2 COAT PROTEIN MUTANT IN COMPLEX WITH AN RNA OPERATOR	3	ssRNA positive-strand viruses, no DNA stage	3	180	105	144	135	180	547050
1bms	Leviviridae	Levivirus	CRYSTAL STRUCTURE OF MS2 CAPSIDS WITH MUTATIONS IN THE SUBUNIT FG LOOP	2.7	ssRNA positive-strand viruses, no DNA stage	3	180	105	144	135	180	567912
1dwn	Leviviridae	Levivirus	STRUCURE OF BACTERIOPHAGE PP7 FROM PSEUDOMONAS AERUGINOSA AT 3.7 A RESOLUTION	3.5	ssRNA positive-strand viruses, no DNA stage	3	180	108	151	146	540	846840
1dzs	Leviviridae	Levivirus	MS2-RNA HAIRPIN (4ONE-5) COMPLEX	2.85	ssRNA positive-strand viruses, no DNA stage	3	180	105	144	139	180	552030
1e7x	Leviviridae	Levivirus	MS2-RNA HAIRPIN (2ONE-5) COMPLEX	2.38	ssRNA positive-strand viruses, no DNA stage	3	180	105	144	135	180	552174
1fr5	Leviviridae	Levivirus	PHAGE FR CAPSIDS WITH A FOUR RESIDUE DELETION IN THE COAT PROTEIN FG LOOP	3.5	ssRNA positive-strand viruses, no DNA stage	3	180	105	143	138	240	577332
1frs	Leviviridae	Levivirus	CRYSTAL STRUCTURE OF BACTERIOPHAGE FR CAPSIDS AT 3.5 ANGSTROMS RESOLUTION	3.5	ssRNA positive-strand viruses, no DNA stage	3	180	105	143	138	180	555612
1gav	Leviviridae	Levivirus	BACTERIOPHAGE GA PROTEIN CAPSID	3.4	ssRNA positive-strand viruses, no DNA stage	3	180	105	144	139	540	555072
1gkv	Leviviridae	Levivirus	MS2-RNA HAIRPIN (C-7) COMPLEX	3.3	ssRNA positive-strand viruses, no DNA stage	3	180	105	144	138	180	558744
1gkw	Leviviridae	Levivirus	MS2-RNA HAIRPIN (G-10) COMPLEX	2.56	ssRNA positive-strand viruses, no DNA stage	3	180	105	144	139	180	553164
1kuo	Leviviridae	Levivirus	Ms2-RNA Hairpin (C-10) Complex	2.7	ssRNA positive-strand viruses, no DNA stage	3	180	105	144	139	180	553380
1mst	Leviviridae	Levivirus	CRYSTAL STRUCTURE OF MS2 CAPSIDS WITH MUTATIONS IN THE SUBUNIT FG LOOP	2.6	ssRNA positive-strand viruses, no DNA stage	3	180	105	144	135	180	560406
1mva	Leviviridae	Levivirus	STRUCTURE OF A PROTEIN CAPSID OF THE T45A MUTANT OF PHAGE MS2	3	ssRNA positive-strand viruses, no DNA stage	3	180	105	144	135	180	555726
1mvb	Leviviridae	Levivirus	STRUCTURE OF A PROTEIN CAPSID OF THE T59S MUTANT OF PHAGE MS2	3	ssRNA positive-strand viruses, no DNA stage	3	180	105	144	139	180	560634
1qbe	Leviviridae	Allolevivirus	BACTERIOPHAGE Q BETA CAPSID	3.5	ssRNA positive-strand viruses, no DNA stage	3	180	107	147	143	300	725280
1u1y	Leviviridae	Levivirus	Crystal structure of a complex between WT bacteriophage MS2 coat protein and an F5 aptamer RNA stemloop with 2aminopurine substituted at the-10 position	2.85	ssRNA positive-strand viruses, no DNA stage	3	180	105	144	138	180	573132
1zdh	Leviviridae	Levivirus	MS2 COAT PROTEIN/RNA COMPLEX	2.7	ssRNA positive-strand viruses, no DNA stage	3	180	105	144	135	180	547896
1zdi	Leviviridae	Levivirus	RNA BACTERIOPHAGE MS2 COAT PROTEIN/RNA COMPLEX	2.7	ssRNA positive-strand viruses, no DNA stage	3	180	105	144	135	180	548676
1zdj	Leviviridae	Levivirus	STRUCTURE OF BACTERIOPHAGE COAT PROTEIN-LOOP RNA COMPLEX	2.9	ssRNA positive-strand viruses, no DNA stage	3	180	105	144	138	180	554964
1zdk	Leviviridae	Levivirus	STRUCTURE OF BACTERIOPHAGE COAT PROTEIN-LOOP RNA COMPLEX	2.86	ssRNA positive-strand viruses, no DNA stage	3	180	105	144	135	180	547980
1zse	Leviviridae	Levivirus	RNA stemloop from bacteriophage Qbeta complexed with an N87S mutant MS2 Capsid	3	ssRNA	3	180	105	143	139	180	535314
2b2d	Leviviridae	Levivirus	RNA stemloop operator from bacteriophage QBETA complexed with an N87S,E89K mutant MS2 capsid	2.9	ssRNA	3	180	105	144	137	540	551262
2b2e	Leviviridae	Levivirus	RNA stemloop from bacteriophage MS2 complexed with an N87S,E89K mutant MS2 capsid	3.15	ssRNA	3	180	105	144	139	540	554532
2b2g	Leviviridae	Levivirus	MS2 Wild-type RNA stemloop complexed with an N87S mutant MS2 capsid	3.02	ssRNA	3	180	105	144	139	180	532800
2bu1	Leviviridae	Levivirus	MS2-RNA HAIRPIN (5BRU-5) COMPLEX	2.2	ssRNA positive-strand viruses, no DNA stage	3	180	105	144	139	180	552372
2c4y	Leviviridae	Levivirus	MS2-RNA HAIRPIN (2THIOURACIL-5) COMPLEX	2.68	ssRNA	3	180	105	144	138	180	552840
2c4z	Leviviridae	Levivirus	MS2-RNA HAIRPIN (2SU-5-6) COMPLEX	2.6	ssRNA	3	180	105	144	138	300	155748
2c50	Leviviridae	Levivirus	MS2-RNA HAIRPIN (A-5) COMPLEX	2.65	ssRNA	3	180	105	144	138	180	556530
2c51	Leviviridae	Levivirus	MS2-RNA HAIRPIN (G-5) COMPLEX	2.8	ssRNA	3	180	105	144	140	180	554976
2ms2	Leviviridae	Levivirus	THE REFINED STRUCTURE OF BACTERIOPHAGE MS2 AT 2.8 ANGSTROMS RESOLUTION	2.8	ssRNA positive-strand viruses, no DNA stage	3	180	105	144	138	180	562506
2vf9	Leviviridae	N/A	CRYSTAL STRUCTURE OF BACTERIOPHAGE PRR1	3.5	ssRNA	3	180	103	144	139	540	642102
2w4y	Leviviridae	Levivirus	CAULOBACTER BACTERIOPHAGE 5 - VIRUS-LIKE PARTICLE	2.9	ssRNA	3	180	102	143	140	300	723642
2w4z	Leviviridae	Levivirus	CAULOBACTER BACTERIOPHAGE 5	3.6	ssRNA	3	180	102	142	139	300	718224
2wbh	Leviviridae	Levivirus	ICOSAHEDRAL PARTICLE OF COVALENT COAT PROTEIN DIMER OF BACTERIOPHAGE MS2	4.7	ssRNA	3	180	104	144	137	180	563544
4ang	Leviviridae	Levivirus	SMALL RNA PHAGE PRR1 IN COMPLEX WITH AN RNA OPERATOR FRAGMEN	3.5	ssRNA	3	180	109	150	144	540	651396
5msf	Leviviridae	Levivirus	MS2 PROTEIN CAPSID/RNA COMPLEX	2.8	ssRNA positive-strand viruses, no DNA stage	3	180	105	144	139	180	549306
6msf	Leviviridae	Levivirus	F6 APTAMER MS2 COAT PROTEIN COMPLEX	2.8	ssRNA positive-strand viruses, no DNA stage	3	180	105	144	139	180	548700
7msf	Leviviridae	Levivirus	MS2 PROTEIN CAPSID/RNA COMPLEX	2.8	ssRNA positive-strand viruses, no DNA stage	3	180	105	144	139	180	559026
1al0	Microviridae	Microvirus	PROCAPSID OF BACTERIOPHAGE PHIX174	3.5	ssDNA	1	60	86	176	173	0	2085876
1cd3	Microviridae	Microvirus	PROCAPSID OF BACTERIOPHAGE PHIX174	3.5	ssDNA	1	60	72	176	175	180	2225886
1gff	Microviridae	Microvirus	THE ATOMIC STRUCTURE OF THE DEGRADED PROCAPSID PARTICLE OF THE BACTERIOPHAGE G4: INDUCED STRUCTURAL CHANGES IN THE PRESENCE OF CALCIUM IONS AND FUNCTIONAL IMPLICATIONS	3	ssDNA viruses	1	60	97	171	168	720	786210
1kvp	Microviridae	Microvirus	STRUCTURAL ANALYSIS OF THE SPIROPLASMA VIRUS, SPV4, IMPLICATIONS FOR EVOLUTIONARY VARIATION TO OBTAIN HOST DIVERSITY AMONG THE MICROVIRIDAE, ELECTRON MICROSCOPY, ALPHA CARBONS ONLY	MODEL	ssDNA viruses	1	60	97	179	179	660	1427868
1m06	Microviridae	Microvirus	Structural Studies of Bacteriophage alpha3 Assembly, X-Ray Crystallography	3.5	ssDNA viruses	1	60	96	171	170	1080	768336
1m0f	Microviridae	Microvirus	Structural Studies of Bacteriophage alpha3 Assembly, Cryo-electron microscopy	16	ssDNA	1	60	76	179	177	120	3523644
1rb8	Microviridae	Microvirus	The phiX174 DNA binding protein J in two different capsid environments.	3.5	ssDNA viruses	1	60	96	171	170	840	773490
2bpa	Microviridae	Microvirus	ATOMIC STRUCTURE OF SINGLE-STRANDED DNA BACTERIOPHAGE PHIX174 AND ITS FUNCTIONAL IMPLICATIONS	3	ssDNA viruses	1	60	96	171	168	1200	791292
3j26	Mimiviridae	Mimivirus	The 3.5 A resolution structure of the Sputnik virophage by cryo-EM	3.5	dsDNA	27	1620	280	411	374	-1020	9672990
3kk5	Mimiviridae	Satellite	Crystal structure of PBCV-1 VP54 fitted into a cryo-EM reconstruction of the virophage Sputnik	10.7	dsDNA	27	1620	282	378	370	0	0
1nov	Nodaviridae	Alphanodavirus	NODAMURA VIRUS	3.5	ssRNA positive	3	180	104	179	174	420	504024
1f8v	Nodaviridae	Alphanodavirus	THE STRUCTURE OF PARIACOTO VIRUS REVEALS A DODECAHEDRAL CAGE OF DUPLEX RNA	3	ssRNA positive-strand viruses	3	180	98	175	172	1200	1139820
2bbv	Nodaviridae	Alphanodavirus	THE REFINED THREE-DIMENSIONAL STRUCTURE OF AN INSECT VIRUS AT 2.8 ANGSTROMS RESOLUTION	2.8	ssRNA positive-strand viruses, no DNA stage	3	180	102	172	166	-120	1212642
2q23	Nodaviridae	Alphanodavirus	Crystal structure of Flock House N363T mutant	3.2	ssRNA	3	180	102	172	168	-960	1157502
2q25	Nodaviridae	Alphanodavirus	Flock House Virus Coat protein D75N mutant	3.5	ssRNA	3	180	103	172	167	-660	1136220
2q26	Nodaviridae	Alphanodavirus	FHV VIRUS LIKE PARTICLE	3.5	ssRNA	3	180	102	171	167	-300	525708
2z2q	Nodaviridae	Alphanodavirus	CRYSTAL STRUCTURE OF FLOCK HOUSE VIRUS	2.7	ssRNA	3	180	102	171	167	120	30696
3lob	Nodaviridae	Alphanodavirus	Crystal Structure of Flock House Virus calcium mutant	3.6	ssRNA	3	180	103	173	169	0	1293810
4fsj	Nodaviridae	Alphanodavirus	CRYSTAL STRUCTURE OF THE VIRUS LIKE PARTICLE OF FLOCK HOUSE	3.5	ssRNA	3	180	103	171	168	-900	1173114
4ftb	Nodaviridae	Alphanodavirus	CRYSTAL STRUCTURE OF THE AUTHENTIC FLOCK HOUSE VIRUS PARTICL	2.7	ssRNA	3	180	101	171	168	-780	1172124
4fte	Nodaviridae	Alphanodavirus	Crystal structure of the D75N mutant capsid of Flock House virus	3.5	ssRNA	3	180	101	171	168	-720	1170480
4fts	Nodaviridae	Alphanodavirus	CRYSTAL STRUCTURE OF THE N363T MUTANT OF THE FLOCK HOUSE VIR	3.2	ssRNA	3	180	103	171	168	-900	1142832
1dzl	Papillomaviridae	Alphapapillomavirus	L1 PROTEIN OF HUMAN PAPILLOMAVIRUS 16	3.5	dsDNA viruses, no RNA stage	1	60	88	160	158	300	823950
1l0t	Papillomaviridae	Alphapapillomavirus	ATOMIC MODEL OF THE PAPILLOMAVIRUS CAPSID	MODEL	dsDNA viruses, no RNA stage	7d	360	225	300	298	1440	5762142
3iyj	Papillomaviridae	Deltapapillomavirus	Bovine papillomavirus type 1 outer capsid	4.2	dsDNA	7d	360	209	290	286	3120	5055942
3es5	Partitiviridae	Parititivirus	Crystal Structure of Partitivirus (PsV-F)	3.3	dsRNA	2	120	118	188	184	-840	1205724
3iym	Partitiviridae	Partitivirus	Backbone Trace of the Capsid Protein Dimer of a Fungal Partitivirus from Electron Cryomicroscopy and Homology Modeling	4.7	dsRNA	2	120	123	189	176	300	1550130
1c8d	Parvoviridae	Parvovirus	CANINE PANLEUKOPENIA VIRUS EMPTY CAPSID STRUCTURE	3	ssDNA viruses	1	60	81	144	139	180	684702
1c8e	Parvoviridae	Parvovirus	FELINE PANLEUKOPENIA VIRUS EMPTY CAPSID STRUCTURE	3	ssDNA viruses	1	60	79	142	138	120	711168
1c8f	Parvoviridae	Parvovirus	FELINE PANLEUKOPENIA VIRUS EMPTY CAPSID STRUCTURE	3	ssDNA viruses	1	60	79	142	138	120	706764
1c8g	Parvoviridae	Parvovirus	FELINE PANLEUKOPENIA VIRUS EMPTY CAPSID STRUCTURE	3	ssDNA viruses	1	60	80	143	139	60	696738
1c8h	Parvoviridae	Parvovirus	CANINE PARVOVIRUS STRAIN D EMPTY CAPSID STRUCTURE AT PH 5.5	3.5	ssDNA viruses	1	60	80	142	138	60	670476
1dnv	Parvoviridae	Densovirus	PARVOVIRUS (DENSOVIRUS) FROM GALLERIA MELLONELLA	3.6	ssDNA	1	60	90	133	130	660	557400
1fpv	Parvoviridae	Parvovirus	STRUCTURE DETERMINATION OF FELINE PANLEUKOPENIA VIRUS EMPTY PARTICLES	3.3	ssDNA	1	60	80	143	139	0	678132
1ijs	Parvoviridae	Parvovirus	CPV(STRAIN D) MUTANT A300D, COMPLEX(VIRAL COAT/DNA), VP2, PH=7.5, T=4 DEGREES C	3.25	ssDNA viruses	1	60	81	143	138	-60	623418
1k3v	Parvoviridae	Parvovirus	Porcine Parvovirus Capsid	3.5	ssDNA viruses	1	60	81	142	137	180	577332
1lp3	Parvoviridae	Dependovirus	The Atomic Structure of Adeno-Associated Virus (AAV-2), a Vector for Human Gene Therapy	3	ssDNA viruses	1	60	84	147	140	720	579246
1mvm	Parvoviridae	Parvovirus	MVM(STRAIN I), COMPLEX(VIRAL COAT/DNA), VP2, PH=7.5, T=4 DEGREES C	3.5	ssDNA	1	60	82	143	138	180	629004
1p5w	Parvoviridae	Parvovirus	The structures of host range controlling regions of the capsids of canine and feline parvoviruses and mutants	3.3	ssDNA viruses	1	60	80	142	138	180	643074
1p5y	Parvoviridae	Parvovirus	The structures of host range controlling regions of the capsids of canine and feline parvoviruses and mutants	3.2	ssDNA viruses	1	60	81	142	138	60	655020
1s58	Parvoviridae	Parvovirus	The structure of B19 parvovirus capsid	3.5	ssDNA viruses	1	60	79	136	135	900	681714
1z14	Parvoviridae	Parvovirus	Structural Determinants of Tissue Tropism and In Vivo Pathogenicity for the Parvovirus Minute Virus of Mice	3.25	N/A	1	60	82	145	140	240	635262
2cas	Parvoviridae	Parvovirus	THE CANINE PARVOVIRUS EMPTY CAPSID STRUCTURE	3	ssDNA viruses	1	60	80	143	138	180	694014
2g8g	Parvoviridae	Dependovirus	STRUCTURALLY MAPPING THE DIVERSE PHENOTYPE OF ADENO-ASSOCIATED VIRUS SEROTYPE 4	3.2	ssDNA viruses	1	60	84	141	140	720	575970
2qa0	Parvoviridae	Dependovirus	Structure of Adeno-Associated virus serotype 8	2.6	ssDNA	1	60	83	145	137	600	568434
3j1q	Parvoviridae	Dependovirus	Structure of AAV-DJ, a Retargeted Gene Therapy Vector: Cryo-Electron Microscopy at 4.5A resolution	4.5	ssDNA	1	60	84	147	138	540	564522
3j1s	Parvoviridae	Dependovirus	Structure of adeno-associated virus-2 in complex with neutralizing monoclonal antibody A20	8.5	ssDNA	1	60	84	189	186	900	1530930
3j4p	Parvoviridae	Dependovirus	ELECTRON MICROSCOPY ANALYSIS OF A DISACCHARIDE ANALOG COMPLE RECEPTOR INTERACTIONS OF ADENO-ASSOCIATED VIRUS	4.8	ssDNA	1	60	84	145	139	720	536544
3kic	Parvoviridae	Dependovirus	CRYSTAL STRUCTURE OF ADENO-ASSOCIATED VIRUS SEROTYPE 3B	2.6	ssDNA	1	60	84	145	141	600	575046
3kie	Parvoviridae	Dependovirus	CRYSTAL STRUCTURE OF ADENO-ASSOCIATED VIRUS SEROTYPE 3B	3	ssDNA	1	60	83	146	141	720	583182
3n7x	Parvoviridae	Brevidensovirus	Crystal structure of Penaeus stylirostris densovirus capsid	2.5	ssDNA	1	60	76	123	115	780	396150
3ng9	Parvoviridae	Dependovirus	STRUCTURE TO FUNCTION CORRELATIONS FOR ADENO-ASSOCIATED VIRU 1	2.5	ssDNA	1	60	84	144	139	720	549210
3ntt	Parvoviridae	Dependovirus	STRUCTURAL INSIGHTS OF ADENO-ASSOCIATED VIRUS 5. A GENE THER FOR CYSTIC FIBROSIS	3.45	ssDNA	1	60	83	139	137	60	523002
3oah	Parvoviridae	Dependovirus	Structural Characterization of the Dual Glycan Binding Adeno-Associated Virus Serotype 6	3	ssDNA	1	60	84	145	139	900	568566
3p0s	Parvoviridae	Densovirus	Crystal structure of Bombyx mori densovirus 1 capsid	3.1	ssDNA	1	60	80	131	127	660	534240
3ra2	Parvoviridae	Dependovirus	STRUCTURAL STUDIES OF AAV8 CAPSID TRANSITIONS ASSOCIATED WIT ENDOSOMAL TRAFFICKING	2.7	ssDNA	1	60	84	146	140	600	599340
3ra4	Parvoviridae	Dependovirus	STRUCTURAL STUDIES OF AAV8 CAPSID TRANSITIONS ASSOCIATED WIT ENDOSOMAL TRAFFICKING	2.7	ssDNA	1	60	84	146	137	660	578772
3ra8	Parvoviridae	Dependovirus	STRUCTURAL STUDIES OF AAV8 CAPSID TRANSITIONS ASSOCIATED WIT ENDOSOMAL TRAFFICKING	2.7	ssDNA	1	60	84	147	137	540	595908
3ra9	Parvoviridae	Dependovirus	STRUCTURAL STUDIES OF AAV8 CAPSID TRANSITIONS ASSOCIATED WIT ENDOSOMAL TRAFFICKING	2.7	ssDNA	1	60	84	146	140	660	583482
3raa	Parvoviridae	Dependovirus	Structural studies of AAV8 capsid transitions associated with endosomal trafficking	3.2	ssDNA	1	60	84	146	139	840	573270
3tsx	Parvoviridae	Dependovirus	STRUCTURE-FUNCTION ANALYSIS OF RECEPTOR-BINDING IN ADENO-ASS VIRUS SEROTYPE 6 (AAV-6)	3	ssDNA	1	60	84	144	143	720	567894
3ux1	Parvoviridae	Dependovirus	STRUCTURAL CHARACTERIZATION OF ADENO-ASSOCIATED VIRUS SEROTY	2.8	ssDNA	1	60	84	145	139	660	569088
4dpv	Parvoviridae	Parvovirus	PARVOVIRUS/DNA COMPLEX	2.9	ssDNA viruses	1	60	81	142	139	0	661500
4g0r	Parvoviridae	Parvovirus	STRUCTURAL CHARACTERIZATION OF H-1 PARVOVIRUS: COMPARISON OF INFECTIOUS VIRIONS TO REPLICATION DEFECTIVE PARTICLES	2.7	ssDNA	1	60	83	145	140	780	614838
4gbt	Parvoviridae	Parvovirus	STRUCTURAL CHARACTERIZATION OF H-1 PARVOVIRUS: COMPARISON OF INFECTIOUS VIRIONS TO REPLICATION DEFECTIVE PARTICLES	3.2	ssDNA	1	60	82	144	139	0	0
4iov	Parvoviridae	Dependovirus	THE STRUCTURE OF AAVRH32.33, A NOVEL GENE DELIVERY VECTOR	3.5	ssDNA	1	60	84	143	140	720	575484
1m4x	Phycodnaviridae	Chlorovirus	PBCV-1 virus capsid, quasi-atomic model	MODEL	dsDNA viruses, no RNA stage	pT169	5040	743	929	847	1080	2390460
2vf1	Picobirnaviridae	Picobirnavirus	X-RAY CRYSTALLOGRAPHIC STRUCTURE OF THE PICOBIRNAVIRUS CAPSID	3.4	dsRNA	2	120	131	191	187	-660	1288608
1al2	Picornaviridae	Enterovirus	P1/MAHONEY POLIOVIRUS, SINGLE SITE MUTANT V1160I	2.9	ssRNA positive-strand viruses, no DNA stage	pT3	60	99	162	160	720	1064148
1ar6	Picornaviridae	Enterovirus	P1/MAHONEY POLIOVIRUS, DOUBLE MUTANT V1160I +P1095S	2.9	ssRNA positive-strand viruses, no DNA stage	pT3	60	99	162	160	720	1066674
1ar7	Picornaviridae	Enterovirus	P1/MAHONEY POLIOVIRUS, DOUBLE MUTANT P1095S + H2142Y	2.9	ssRNA positive-strand viruses, no DNA stage	pT3	60	99	162	160	540	1071618
1ar8	Picornaviridae	Enterovirus	P1/MAHONEY POLIOVIRUS, MUTANT P1095S	2.9	ssRNA positive-strand viruses, no DNA stage	pT3	60	94	163	161	660	1151574
1ar9	Picornaviridae	Enterovirus	P1/MAHONEY POLIOVIRUS, SINGLE SITE MUTANT H2142Y	2.9	ssRNA positive-strand viruses, no DNA stage	pT3	60	99	162	160	660	1066014
1asj	Picornaviridae	Enterovirus	P1/MAHONEY POLIOVIRUS, AT CRYOGENIC TEMPERATURE	2.9	ssRNA positive-strand viruses, no DNA stage	pT3	60	99	162	160	720	1070862
1aym	Picornaviridae	Rhinovirus	HUMAN RHINOVIRUS 16 COAT PROTEIN AT HIGH RESOLUTION	2.15	ssRNA positive-strand viruses, no DNA stage	pT3	60	96	160	155	840	1081242
1ayn	Picornaviridae	Rhinovirus	HUMAN RHINOVIRUS 16 COAT PROTEIN	2.9	ssRNA positive-strand viruses, no DNA stage	pT3	60	96	160	157	1020	1084962
1bbt	Picornaviridae	Aphthovirus	METHODS USED IN THE STRUCTURE DETERMINATION OF FOOT AND MOUTH DISEASE VIRUS	2.6	ssRNA positive-strand viruses, no DNA stage	pT3	60	111	152	149	720	720006
1bev	Picornaviridae	Enterovirus	BOVINE ENTEROVIRUS VG-5-27	3	ssRNA positive-strand viruses, no DNA stage	pT3	60	107	158	154	0	793542
1c8m	Picornaviridae	Rhinovirus	REFINED CRYSTAL STRUCTURE OF HUMAN RHINOVIRUS 16 COMPLEXED WITH VP63843 (PLECONARIL), AN ANTI-PICORNAVIRAL DRUG CURRENTLY IN CLINICAL TRIALS	2.8	ssRNA positive-strand viruses, no DNA stage	pT3	60	95	160	157	840	1063476
1cov	Picornaviridae	Enterovirus	COXSACKIEVIRUS B3 COAT PROTEIN	3.5	ssRNA positive-strand viruses, no DNA stage	pT3	60	104	165	157	480	889662
1d3e	Picornaviridae	Rhinovirus	CRYO-EM STRUCTURE OF HUMAN RHINOVIRUS 16 (HRV16) COMPLEXED WITH A TWO-DOMAIN FRAGMENT OF ITS CELLULAR RECEPTOR, INTERCELLULAR ADHESION MOLECULE-1 (D1D2-ICAM-1). IMPLICATIONS FOR VIRUS-RECEPTOR INTERACTIONS. ALPHA CARBONS ONLY	MODEL	ssRNA positive-strand viruses, no DNA stage	pT3	60	96	214	212	1260	2884770
1d3i	Picornaviridae	Rhinovirus	CRYO-EM STRUCTURE OF HUMAN RHINOVIRUS 14 (HRV14) COMPLEXED WITH A TWO-DOMAIN FRAGMENT OF ITS CELLULAR RECEPTOR, INTERCELLULAR ADHESION MOLECULE-1 (D1D2-ICAM-1). IMPLICATIONS FOR VIRUS-RECEPTOR INTERACTIONS. ALPHA CARBONS ONLY	MODEL	ssRNA positive-strand viruses, no DNA stage	pT3	60	108	212	201	1200	2877012
1d4m	Picornaviridae	Enterovirus	THE CRYSTAL STRUCTURE OF COXSACKIEVIRUS A9 TO 2.9 A RESOLUTION	2.9	ssRNA positive-strand viruses, no DNA stage	pT3	60	98	166	158	660	1085790
1dgi	Picornaviridae	Enterovirus	CRYO-EM STRUCTURE OF HUMAN POLIOVIRUS(SEROTYPE 1)COMPLEXED WITH THREE DOMAIN CD155,	MODEL	ssRNA positive-strand viruses, no DNA stage	pT3	60	100	241	238	900	2856054
1eah	Picornaviridae	Enterovirus	PV2L COMPLEXED WITH ANTIVIRAL AGENT SCH48973	2.9	ssRNA positive-strand viruses, no DNA stage	pT3	60	103	163	160	720	1003866
1ev1	Picornaviridae	Enterovirus	ECHOVIRUS 1	3.55	ssRNA positive-strand viruses, no DNA stage	pT3	60	103	164	155	360	890202
1fmd	Picornaviridae	Aphthovirus	THE STRUCTURE AND ANTIGENICITY OF A TYPE C FOOT-AND-MOUTH DISEASE VIRUS	3.5	ssRNA positive-strand viruses, no DNA stage	pT3	60	110	151	149	960	714084
1fod	Picornaviridae	Aphthovirus	STRUCTURE OF A MAJOR IMMUNOGENIC SITE ON FOOT-AND-MOUTH DISEASE VIRUS	2.6	ssRNA positive-strand viruses, no DNA stage	pT3	60	110	152	150	900	720270
1fpn	Picornaviridae	Rhinovirus	HUMAN RHINOVIRUS SEROTYPE 2 (HRV2)	2.6	ssRNA positive-strand viruses, no DNA stage	pT3	60	104	160	157	1260	971520
1h8t	Picornaviridae	Enterovirus	ECHOVIRUS 11	2.9	ssRNA positive-strand viruses, no DNA stage	pT3	60	103	166	157	480	942330
1hri	Picornaviridae	Rhinovirus	STRUCTURE DETERMINATION OF ANTIVIRAL COMPOUND SCH 38057 COMPLEXED WITH HUMAN RHINOVIRUS 14	3	ssRNA positive-strand viruses, no DNA stage	pT3	60	108	161	157	960	837426
1hrv	Picornaviridae	Rhinovirus	HRV14/SDZ 35-682 COMPLEX	3	ssRNA positive-strand viruses, no DNA stage	pT3	60	108	161	157	1020	835974
1hxs	Picornaviridae	Enterovirus	CRYSTAL STRUCTURE OF MAHONEY STRAIN OF POLIOVIRUS AT 2.2A RESOLUTION	2.2	ssRNA positive-strand viruses, no DNA stage	pT3	60	99	162	160	840	1046766
1jew	Picornaviridae	Enterovirus	CRYO-EM STRUCTURE OF COXSACKIEVIRUS B3(M STRAIN) WITH ITS CELLULAR RECEPTOR, COXSACKIEVIRUS AND ADENOVIRUS RECEPTOR (CAR).	MODEL	ssRNA positive-strand viruses, no DNA stage	pT3	60	104	174	173	660	2536134
1k5m	Picornaviridae	Rhinovirus	Crystal Structure of a Human Rhinovirus Type 14:Human Immunodeficiency Virus Type 1 V3 Loop Chimeric Virus MN-III-2	2.7	ssRNA positive-strand viruses, no DNA stage	pT3	60	99	161	157	1260	1125510
1m11	Picornaviridae	Enterovirus	STRUCTURAL MODEL OF HUMAN DECAY-ACCELERATING FACTOR BOUND TO ECHOVIRUS 7 FROM CRYO-ELECTRON MICROSCOPY	16	ssRNA	pT3	60	107	190	189	600	2492814
1mec	Picornaviridae	Cardiovirus	CONFORMATIONAL VARIABILITY OF A PICORNAVIRUS CAPSID: PH-DEPENDENT STRUCTURAL CHANGES OF MENGO VIRUS RELATED TO ITS HOST RECEPTOR ATTACHMENT SITE AND DISASSEMBLY	3.2	ssRNA positive-strand viruses, no DNA stage	pT3	60	109	162	156	660	812340
1mqt	Picornaviridae	Enterovirus	Swine Vesicular Disease Virus coat protein	3.3	ssRNA positive-strand viruses, no DNA stage	pT3	60	103	165	157	480	951564
1na1	Picornaviridae	Rhinovirus	The structure of HRV14 when complexed with Pleconaril	3.3	ssRNA positive-strand viruses, no DNA stage	pT3	60	106	159	155	840	997476
1ncq	Picornaviridae	Rhinovirus	The structure of HRV14 when complexed with pleconaril, an antiviral compound	2.5	ssRNA positive-strand viruses, no DNA stage	pT3	60	107	159	156	780	976530
1ncr	Picornaviridae	Rhinovirus	The structure of Rhinovirus 16 when complexed with pleconaril, an antiviral compound	2.7	ssRNA positive-strand viruse, no DNA stage	pT3	60	95	159	154	1020	1063044
1nd2	Picornaviridae	Rhinovirus	The structure of Rhinovirus 16	2.5	ssRNA positive-strand viruses, no DNA stage	pT3	60	95	160	156	900	1067352
1nd3	Picornaviridae	Rhinovirus	The structure of HRV16, when complexed with pleconaril, an antiviral compound	2.8	ssRNA positive-strand viruses, no DNA stage	pT3	60	95	160	157	900	1065594
1nn8	Picornaviridae	Enterovirus	CryoEM structure of poliovirus receptor bound to poliovirus	MODEL	ssRNA positive-strand viruses, no DNA stage	pT3	60	100	242	239	1260	2917200
1oop	Picornaviridae	Enterovirus	The Crystal Structure of Swine Vesicular Disease Virus	3	ssRNA positive-strand viruses, no DNA stage	pT3	60	104	163	157	300	915636
1piv	Picornaviridae	Enterovirus	BINDING OF THE ANTIVIRAL DRUG WIN51711 TO THE SABIN STRAIN OF TYPE 3 POLIOVIRUS: STRUCTURAL COMPARISON WITH DRUG BINDING IN RHINOVIRUS 14	2.9	ssRNA positive-strand viruses, no DNA stage	pT3	60	100	163	161	600	1148136
1po1	Picornaviridae	Enterovirus	POLIOVIRUS (TYPE 1, MAHONEY) IN COMPLEX WITH R80633, AN INHIBITOR OF VIRAL REPLICATION	2.9	ssRNA positive-strand viruses, no DNA stage	pT3	60	100	163	161	660	1104654
1po2	Picornaviridae	Enterovirus	POLIOVIRUS (TYPE 1, MAHONEY) IN COMPLEX WITH R77975, AN INHIBITOR OF VIRAL REPLICATION	2.9	ssRNA positive-strand viruses, no DNA stage	pT3	60	100	163	161	600	1103892
1pov	Picornaviridae	Enterovirus	ROLE AND MECHANISM OF THE MATURATION CLEAVAGE OF VP0 IN POLIOVIRUS ASSEMBLY: STRUCTURE OF THE EMPTY CAPSID ASSEMBLY INTERMEDIATE AT 2.9 ANGSTROMS RESOLUTION	2.88	ssRNA positive-strand viruses, no DNA stage	pT3	60	104	164	162	1080	1061244
1pvc	Picornaviridae	Enterovirus	REFINEMENT OF THE SABIN STRAIN OF TYPE 3 POLIOVIRUS AT 2.4 ANGSTROMS AND THE CRYSTAL STRUCTURES OF ITS VARIANTS AT 2.9 ANGSTROMS RESOLUTION	2.4	ssRNA positive-strand viruses, no DNA stage	pT3	60	100	162	161	540	1125660
1qgc	Picornaviridae	Aphthovirus	STRUCTURE OF THE COMPLEX OF AN FAB FRAGMENT OF A NEUTRALIZING ANTIBODY WITH FOOT AND MOUTH DISEASE VIRUS	MODEL	ssRNA positive-strand viruses, no DNA stage	pT3	60	114	216	214	1320	1701924
1qju	Picornaviridae	Rhinovirus	HUMAN RHINOVIRUS 16 COAT PROTEIN IN COMPLEX WITH ANTIVIRAL COMPOUND VP61209	2.8	ssRNA positive-strand viruses, no DNA stage	pT3	60	96	160	155	1020	1077672
1qjx	Picornaviridae	Rhinovirus	HUMAN RHINOVIRUS 16 COAT PROTEIN IN COMPLEX WITH ANTIVIRAL COMPOUND WIN68934	2.8	ssRNA positive-strand viruses, no DNA stage	pT3	60	96	160	155	1020	1080678
1qjy	Picornaviridae	Rhinovirus	HUMAN RHINOVIRUS 16 COAT PROTEIN IN COMPLEX WITH ANTIVIRAL COMPOUND VP65099	2.8	ssRNA positive-strand viruses, no DNA stage	pT3	60	96	160	155	1020	1080756
1qqp	Picornaviridae	Aphthovirus	FOOT-AND-MOUTH DISEASE VIRUS/ OLIGOSACCHARIDE RECEPTOR COMPLEX.	1.9	ssRNA positive-strand viruses, no DNA stage	pT3	60	110	152	150	720	741324
1r08	Picornaviridae	Rhinovirus	STRUCTURAL ANALYSIS OF ANTIVIRAL AGENTS THAT INTERACT WITH THE CAPSID OF HUMAN RHINOVIRUSES	3	ssRNA positive-strand viruses, no DNA stage	pT3	60	108	161	157	960	837852
1r09	Picornaviridae	Rhinovirus	HUMAN RHINOVIRUS 14 COMPLEXED WITH ANTIVIRAL COMPOUND R 61837	2.9	ssRNA positive-strand viruses, no DNA stage	pT3	60	108	161	157	1020	833874
1r1a	Picornaviridae	Rhinovirus	CRYSTAL STRUCTURE OF HUMAN RHINOVIRUS SEROTYPE 1A (HRV1A)	3.2	ssRNA positive-strand viruses, no DNA stage	pT3	60	104	160	156	840	968970
1rhi	Picornaviridae	Rhinovirus	HUMAN RHINOVIRUS 3 COAT PROTEIN	3	ssRNA positive-strand viruses, no DNA stage	pT3	60	106	161	158	1140	888492
1rmu	Picornaviridae	Rhinovirus	THREE-DIMENSIONAL STRUCTURES OF DRUG-RESISTANT MUTANTS OF HUMAN RHINOVIRUS 14	3	ssRNA positive-strand viruses, no DNA stage	pT3	60	108	161	157	1020	827172
1ruc	Picornaviridae	Rhinovirus	RHINOVIRUS 14 MUTANT N1105S COMPLEXED WITH ANTIVIRAL COMPOUND WIN 52035	3.1	ssRNA positive-strand viruses, no DNA stage	pT3	60	108	161	157	1020	836070
1rud	Picornaviridae	Rhinovirus	RHINOVIRUS 14 MUTANT N1105S COMPLEXED WITH ANTIVIRAL COMPOUND WIN 52084	2.9	ssRNA positive-strand viruses, no DNA stage	pT3	60	108	161	157	1020	834390
1rue	Picornaviridae	Rhinovirus	RHINOVIRUS 14 SITE DIRECTED MUTANT N1219A COMPLEXED WITH ANTIVIRAL COMPOUND WIN 52035	2.9	ssRNA positive-strand viruses, no DNA stage	pT3	60	108	161	157	1020	837318
1ruf	Picornaviridae	Rhinovirus	RHINOVIRUS 14 (HRV14) (MUTANT WITH ASN 1 219 REPLACED BY ALA (N219A IN CHAIN 1)	2.9	ssRNA positive-strand viruses, no DNA stage	pT3	60	108	161	157	1020	833154
1rug	Picornaviridae	Rhinovirus	RHINOVIRUS 14 MUTANT N1219S COMPLEXED WITH ANTIVIRAL COMPOUND WIN 52035	3	ssRNA positive-strand viruses, no DNA stage	pT3	60	108	161	157	1020	836274
1ruh	Picornaviridae	Rhinovirus	RHINOVIRUS 14 MUTANT N1219S COMPLEXED WITH ANTIVIRAL COMPOUND WIN 52084	3	ssRNA positive-strand viruses, no DNA stage	pT3	60	108	161	157	1020	835386
1rui	Picornaviridae	Rhinovirus	RHINOVIRUS 14 MUTANT S1223G COMPLEXED WITH ANTIVIRAL COMPOUND WIN 52084	3	ssRNA positive-strand viruses, no DNA stage	pT3	60	108	161	157	1020	836586
1ruj	Picornaviridae	Rhinovirus	RHINOVIRUS 14 MUTANT WITH SER 1 223 REPLACED BY GLY (S1223G)	3	ssRNA positive-strand viruses, no DNA stage	pT3	60	108	161	157	1020	833154
1rvf	Picornaviridae	Rhinovirus	FAB COMPLEXED WITH INTACT HUMAN RHINOVIRUS	4	ssRNA positive-strand viruses, no DNA stage	pT3	60	108	199	184	1320	1279884
1tme	Picornaviridae	Cardiovirus	THREE-DIMENSIONAL STRUCTURE OF THEILER VIRUS	2.8	ssRNA positive-strand viruses, no DNA stage	pT3	60	112	160	155	600	762450
1tmf	Picornaviridae	Cardiovirus	THREE-DIMENSIONAL STRUCTURE OF THEILER MURINE ENCEPHALOMYELITIS VIRUS (BEAN STRAIN)	3.5	ssRNA positive-strand viruses, no DNA stage	pT3	60	111	168	159	300	907038
1upn	Picornaviridae	Enterovirus	COMPLEX OF ECHOVIRUS TYPE 12 WITH DOMAINS 3 AND 4 OF ITS RECEPTOR DECAY ACCELERATING FACTOR (CD55) BY CRYO ELECTRON MICROSCOPY AT 16 A	MODEL	ssRNA positive-strand viruses, no DNA stage	pT3	60	105	175	171	300	1363236
1v9u	Picornaviridae	Rhinovirus	Human Rhinovirus 2 bound to a fragment of its cellular receptor protein	3.6	ssRNA positive-strand viruses, no DNA stage	pT3	60	103	175	168	1020	1141698
1vba	Picornaviridae	Enterovirus	POLIOVIRUS (TYPE 3, SABIN STRAIN) (P3/SABIN, P3/LEON/12A(1)B) COMPLEXED WITH R78206	2.9	ssRNA positive-strand viruses, no DNA stage	pT3	60	100	163	161	600	1144848
1vbb	Picornaviridae	Enterovirus	POLIOVIRUS (TYPE 3, SABIN STRAIN) (P3/SABIN, P3/LEON/12A(1)B) COMPLEXED WITH R80633	2.8	ssRNA positive-strand viruses, no DNA stage	pT3	60	100	163	161	600	1145760
1vbc	Picornaviridae	Enterovirus	POLIOVIRUS (TYPE 3, SABIN STRAIN) (P3/SABIN, P3/LEON/12A(1)B) COMPLEXED WITH R77975	2.8	ssRNA positive-strand viruses, no DNA stage	pT3	60	100	163	161	540	1149450
1vbd	Picornaviridae	Enterovirus	POLIOVIRUS (TYPE 1, MAHONEY STRAIN) COMPLEXED WITH R78206	2.9	ssRNA positive-strand viruses, no DNA stage	pT3	60	99	163	162	720	1113954
1vbe	Picornaviridae	Enterovirus	POLIOVIRUS (TYPE 3, SABIN STRAIN, MUTANT 242-H2) COMPLEXED WITH R78206	2.8	ssRNA positive-strand viruses, no DNA stage	pT3	60	100	163	161	540	1139370
1vrh	Picornaviridae	Rhinovirus	HRV14/SDZ 880-061 COMPLEX	3	ssRNA positive-strand viruses, no DNA stage	pT3	60	108	161	157	1020	836058
1xyr	Picornaviridae	Enterovirus	Poliovirus 135S cell entry intermediate	10	ssRNA positive-strand viruses, no DNA stage	pT3	60	114	168	168	480	2202180
1z7s	Picornaviridae	Enterovirus	The crystal structure of coxsackievirus A21	3.2	ssRNA	pT3	60	100	161	159	600	1004280
1z7z	Picornaviridae	Enterovirus	CRYO-EM STRUCTURE OF HUMAN COXSACKIEVIRUS A21 COMPLEXED WITH DOMAIN ICAM-1KILIFI	8	ssRNA	pT3	60	108	318	310	600	2238270
1zba	Picornaviridae	Aphthovirus	Foot-and-Mouth Disease virus serotype A1061 complexed with oligosaccharide receptor.	2	ssRNA	pT3	60	110	152	150	1080	772128
1zbe	Picornaviridae	Aphthovirus	Foot-and Mouth Disease Virus Serotype A1061	3	ssRNA	pT3	60	109	152	149	1020	798978
2c8i	Picornaviridae	Enterovirus	COMPLEX OF ECHOVIRUS TYPE 12 WITH DOMAINS 1, 2, 3 AND 4 OF ITS RECEPTOR DECAY ACCELERATING FACTOR (CD55) BY CRYO ELECTRON MICROSCOPY AT 16 A	14	ssRNA	pT3	60	106	202	199	360	3214296
2hwb	Picornaviridae	Rhinovirus	A COMPARISON OF THE ANTI-RHINOVIRAL DRUG BINDING POCKET IN HRV14 AND HRV1A	3	ssRNA positive-strand viruses, no DNA stage	pT3	60	108	161	157	960	832752
2hwc	Picornaviridae	Rhinovirus	A COMPARISON OF THE ANTI-RHINOVIRAL DRUG BINDING POCKET IN HRV14 AND HRV1A	3	ssRNA positive-strand viruses, no DNA stage	pT3	60	108	161	157	960	833712
2hwd	Picornaviridae	Rhinovirus	A COMPARISON OF THE ANTI-RHINOVIRAL DRUG BINDING POCKET IN HRV14 AND HRV1A	3.8	ssRNA positive-strand viruses, no DNA stage	pT3	60	105	161	157	960	972948
2hwe	Picornaviridae	Rhinovirus	A COMPARISON OF THE ANTI-RHINOVIRAL DRUG BINDING POCKET IN HRV14 AND HRV1A	3.8	ssRNA positive-strand viruses, no DNA stage	pT3	60	105	161	157	900	974670
2hwf	Picornaviridae	Rhinovirus	A COMPARISON OF THE ANTI-RHINOVIRAL DRUG BINDING POCKET IN HRV14 AND HRV1A	3.8	ssRNA positive-strand viruses, no DNA stage	pT3	60	104	160	156	840	976122
2mev	Picornaviridae	Cardiovirus	STRUCTURAL REFINEMENT AND ANALYSIS OF MENGO VIRUS	3	ssRNA positive-strand viruses, no DNA stage	pT3	60	109	163	154	540	802674
2plv	Picornaviridae	Enterovirus	STRUCTURAL FACTORS THAT CONTROL CONFORMATIONAL TRANSITIONS AND SEROTYPE SPECIFICITY IN TYPE 3 POLIOVIRUS	2.88	ssRNA positive-strand viruses, no DNA stage	pT3	60	100	163	160	660	1076706
2r04	Picornaviridae	Rhinovirus	STRUCTURAL ANALYSIS OF ANTIVIRAL AGENTS THAT INTERACT WITH THE CAPSID OF HUMAN RHINOVIRUSES	3	ssRNA positive-strand viruses, no DNA stage	pT3	60	108	161	157	1020	833322
2r06	Picornaviridae	Rhinovirus	STRUCTURAL ANALYSIS OF ANTIVIRAL AGENTS THAT INTERACT WITH THE CAPSID OF HUMAN RHINOVIRUSES	3	ssRNA positive-strand viruses, no DNA stage	pT3	60	108	161	157	1020	834804
2r07	Picornaviridae	Rhinovirus	STRUCTURAL ANALYSIS OF ANTIVIRAL AGENTS THAT INTERACT WITH THE CAPSID OF HUMAN RHINOVIRUSES	3	ssRNA positive-strand viruses, no DNA stage	pT3	60	108	161	157	1020	835944
2rm2	Picornaviridae	Rhinovirus	STRUCTURAL ANALYSIS OF ANTIVIRAL AGENTS THAT INTERACT WITH THE CAPSID OF HUMAN RHINOVIRUSES	3	ssRNA positive-strand viruses, no DNA stage	pT3	60	108	161	157	1020	834300
2rmu	Picornaviridae	Rhinovirus	THREE-DIMENSIONAL STRUCTURES OF DRUG-RESISTANT MUTANTS OF HUMAN RHINOVIRUS 14	3	ssRNA positive-strand viruses, no DNA stage	pT3	60	108	161	157	1020	832080
2rr1	Picornaviridae	Rhinovirus	STRUCTURAL ANALYSIS OF ANTIVIRAL AGENTS THAT INTERACT WITH THE CAPSID OF HUMAN RHINOVIRUSES	3	ssRNA positive-strand viruses, no DNA stage	pT3	60	108	161	157	1020	835140
2rs1	Picornaviridae	Rhinovirus	STRUCTURAL ANALYSIS OF ANTIVIRAL AGENTS THAT INTERACT WITH THE CAPSID OF HUMAN RHINOVIRUSES	3	ssRNA positive-strand viruses, no DNA stage	pT3	60	108	161	157	1020	835398
2rs3	Picornaviridae	Rhinovirus	STRUCTURAL ANALYSIS OF ANTIVIRAL AGENTS THAT INTERACT WITH THE CAPSID OF HUMAN RHINOVIRUSES	3	ssRNA positive-strand viruses, no DNA stage	pT3	60	108	161	157	1020	834978
2rs5	Picornaviridae	Rhinovirus	STRUCTURAL ANALYSIS OF ANTIVIRAL AGENTS THAT INTERACT WITH THE CAPSID OF HUMAN RHINOVIRUSES	3	ssRNA positive-strand viruses, no DNA stage	pT3	60	108	161	157	1020	832320
2wff	Picornaviridae	Aphthovirus	EQUINE RHINITIS A VIRUS	4	ssRNA	pT3	60	112	157	154	1200	669102
2ws9	Picornaviridae	Aphthovirus	EQUINE RHINITIS A VIRUS AT LOW PH	3	ssRNA	pT3	60	114	159	157	900	678888
2x5i	Picornaviridae	Enterovirus	CRYSTAL STRUCTURE ECHOVIRUS 7	3.1	ssRNA	pT3	60	103	165	156	600	899688
3cji	Picornaviridae	Senecavirus	Structure of Seneca Valley Virus-001	2.3	ssRNA	pT3	60	106	163	157	240	944880
3dpr	Picornaviridae	Enterovirus	HUMAN RHINOVIRUS 2 BOUND TO A CONCATAMER OF THE VLDL RECEPTO V3	3.5	ssRNA	pT3	60	103	173	167	1020	1072926
3epc	Picornaviridae	Enterovirus	CRYOEM STRUCTURE OF POLIOVIRUS RECEPTOR BOUND TO POLIOVIRUS	8	ssRNA	pT3	60	102	207	203	840	1477248
3epd	Picornaviridae	Enterovirus	CRYOEM STRUCTURE OF POLIOVIRUS RECEPTOR BOUND TO POLIOVIRUS	9	ssRNA	pT3	60	103	206	201	780	1455114
3epf	Picornaviridae	Enterovirus	?	9	ssRNA	pT3	60	102	204	197	840	1466994
3iyb	Picornaviridae	Enterovirus	Poliovirus early RNA-release intermediate	10	ssRNA	pT3	60	114	169	165	0	0
3iyc	Picornaviridae	Enterovirus	Poliovirus late RNA-release intermediate	10	ssRNA	pT3	60	115	170	170	0	0
3iyp	Picornaviridae	Enterovirus	THE INTERACTION OF DECAY-ACCELERATING FACTOR WITH ECHOVIRUS	7.2	ssRNA	pT3	60	103	196	193	360	1517382
3j22	Picornaviridae	Enterovirus	THE ENTEROVIRUS 71 A-PARTICLE	6.3	ssRNA	pT3	60	115	167	161	660	928746
3j23	Picornaviridae	Enterovirus	THE ENTEROVIRUS 71 EMPTY CAPSID	9.2	ssRNA	pT3	60	115	167	161	660	928746
3j2j	Picornaviridae	Enterovirus	Empty coxsackievirus A9 capsid	9.54	ssRNA	pT3	60	115	170	159	600	873102
3j3o	Picornaviridae	Enterovirus	CONFORMATIONAL SHIFT OF A MAJOR POLIOVIRUS ANTIGEN CONFIRMED IMMUNO-CRYOGENIC ELECTRON MICROSCOPY: 160S POLIOVIRUS AND C COMPLEX	11.1	ssRNA	pT3	60	100	220	216	900	3672072
3j3p	Picornaviridae	Enterovirus	CONFORMATIONAL SHIFT OF A MAJOR POLIOVIRUS ANTIGEN CONFIRMED IMMUNO-CRYOGENIC ELECTRON MICROSCOPY: 135S POLIOVIRUS AND C COMPLEX	9.1	ssRNA	pT3	60	114	230	227	480	3394890
3j48	Picornaviridae	Enterovirus	CRYO-EM STRUCTURE OF POLIOVIRUS 135S PARTICLES	5.5	ssRNA	pT3	60	115	167	165	960	2062506
3j69	Picornaviridae	Enterovirus	ELECTRON CRYO-MICROSCOPY OF NANOBODY PVSP6A IN COMPLEX WITH P1/MAHONEY	4.8	ssRNA	pT3	60	102	175	168	840	1202532
3j6a	Picornaviridae	Enterovirus	ELECTRON CRYO-MICROSCOPY OF NANOBODY PVSP29F IN COMPLEX WITH POLIOVIRUS P1/MAHONEY	6.5	ssRNA	pT3	60	102	180	175	1020	1245888
3tn9	Picornaviridae	Rhinovirus	X-RAY STRUCTURE OF THE HRV2 EMPTY CAPSID (B-PARTICLE)	3	ssRNA	pT3	60	115	166	163	1320	916290
3vbf	Picornaviridae	Enterovirus	CRYSTAL STRUCTURE OF FORMALDEHYDE TREATED HUMAN ENTEROVIRUS GROUP I23)	2.6	ssRNA	pT3	60	105	159	155	540	873372
3vbh	Picornaviridae	Enterovirus	CRYSTAL STRUCTURE OF FORMALDEHYDE TREATED HUMAN ENTEROVIRUS GROUP R32)	2.3	ssRNA	pT3	60	105	159	155	480	875664
3vbo	Picornaviridae	Enterovirus	CRYSTAL STRUCTURE OF FORMALDEHYDE TREATED EMPTY HUMAN ENTERO PARTICLE (CRYO AT 100K)	2.88	ssRNA	pT3	60	115	167	161	780	917346
3vbr	Picornaviridae	Enterovirus	CRYSTAL STRUCTURE OF FORMALDEHYDE TREATED EMPTY HUMAN ENTERO PARTICLE (ROOM TEMPERATURE)	3.8	ssRNA	pT3	60	115	167	161	720	919104
3vbs	Picornaviridae	Enterovirus	CRYSTAL STRUCTURE OF HUMAN ENTEROVIRUS 71	3	ssRNA	pT3	60	105	159	155	540	882660
3vbu	Picornaviridae	Enterovirus	CRYSTAL STRUCTURE OF EMPTY HUMAN ENTEROVIRUS 71 PARTICLE	4	ssRNA	pT3	60	115	167	161	660	928746
3vdd	Picornaviridae	Rhinovirus	STRUCTURE OF HRV2 CAPSID COMPLEXED WITH ANTIVIRAL COMPOUND B	3.2	ssRNA	pT3	60	100	159	157	780	1044474
3zfe	Picornaviridae	Enterovirus	HUMAN ENTEROVIRUS 71 IN COMPLEX WITH CAPSID BINDING INHIBITOR WIN51711	2.7	ssRNA	pT3	60	103	158	155	360	912798
3zff	Picornaviridae	Enterovirus	HUMAN ENTEROVIRUS 71 IN COMPLEX WITH CAPSID BINDING INHIBITOR WIN51711	3.4	ssRNA	pT3	60	102	158	154	240	898518
3zfg	Picornaviridae	Enterovirus	HUMAN ENTEROVIRUS 71 IN COMPLEX WITH CAPSID BINDING INHIBITOR WIN51711	3.2	ssRNA	pT3	60	103	158	154	300	890754
4aed	Picornaviridae	Enterovirus	CRYSTAL STRUCTURE OF HUMAN ENTEROVIRUS 71	3.8	ssRNA	pT3	60	104	158	153	240	887994
4agx	Picornaviridae	Enterovirus	COXSACKIEVIRUS A7 (CAV7) FULL CAPSID RECONSTRUCTION AT 8.23 ANGSTROM RESOLUTION.	8.23	ssRNA	pT3	60	114	162	157	540	988542
4agy	Picornaviridae	Enterovirus	COXSACKIEVIRUS A7 (CAV7) EMPTY CAPSID RECONSTRUCTION AT 6.09 ANGSTROM RESOLUTION.	6.09	ssRNA	pT3	60	112	164	159	600	1148376
4bip	Picornaviridae	Enterovirus	HOMOLOGY MODEL OF COXSACKIEVIRUS A7 (CAV7) FULL CAPSID PROTEINS.	8.23	ssRNA	pT3	60	115	160	158	660	1007052
4biq	Picornaviridae	Enterovirus	HOMOLOGY MODEL OF COXSACKIEVIRUS A7 (CAV7) EMPTY CAPSID PROT	6.09	ssRNA	pT3	60	117	164	161	660	992790
4c0u	Picornaviridae	Enterovirus	CRYO-EM RECONSTRUCTION OF ENTEROVIRUS 71 IN COMPLEX WITH A NEUTRALIZING ANTIBODY E18	10	ssRNA	pT3	60	115	219	214	0	0
4c0y	Picornaviridae	Enterovirus	CRYO-EM RECONSTRUCTION OF EMPTY ENTEROVIRUS 71 IN COMPLEX WITH A NEUTRALIZING ANTIBODY E18	0	ssRNA	pT3	60	115	219	214	0	0
4c10	Picornaviridae	Enterovirus	CRYO-EM RECONSTRUCTION OF EMPTY ENTEROVIRUS 71 IN COMPLEX WITH A NEUTRALIZING ANTIBODY E19	13	ssRNA	pT3	60	103	219	215	0	0
4cdq	Picornaviridae	Enterovirus	CRYSTAL STRUCTURE OF HUMAN ENTEROVIRUS 71 IN COMPLEX WITH TH UNCOATING INHIBITOR GPP2	2.65	ssRNA	pT3	60	105	160	155	540	868560
4cdu	Picornaviridae	Enterovirus	CRYSTAL STRUCTURE OF HUMAN ENTEROVIRUS 71 IN COMPLEX WITH THE UNCOATING INHIBITOR GPP3	2.8	ssRNA	pT3	60	105	160	156	600	867372
4cdw	Picornaviridae	Enterovirus	CRYSTAL STRUCTURE OF HUMAN ENTEROVIRUS 71 IN COMPLEX WITH THE UNCOATING INHIBITOR GPP4	2.8	ssRNA	pT3	60	105	159	155	480	877500
4cdx	Picornaviridae	Enterovirus	CRYSTAL STRUCTURE OF HUMAN ENTEROVIRUS 71 IN COMPLEX WITH THE UNCOATING INHIBITOR GPP12	2.8	ssRNA	pT3	60	105	159	155	480	870000
4cew	Picornaviridae	Enterovirus	CRYSTAL STRUCTURE OF HUMAN ENTEROVIRUS 71 IN COMPLEX WITH THE UNCOATING INHIBITOR ALD	2.75	ssRNA	pT3	60	105	159	156	420	874278
4cey	Picornaviridae	Enterovirus	CRYSTAL STRUCTURE OF HUMAN ENTEROVIRUS 71 IN COMPLEX WITH THE UNCOATING INHIBITOR NLD	2.75	ssRNA	pT3	60	105	159	156	420	880890
4gb3	Picornaviridae	Enterovirus	HUMAN COXSACKIEVIRUS B3 STRAIN RD COAT PROTEIN	2.74	ssRNA	pT3	60	102	164	156	720	886194
4gh4	Picornaviridae	Aphthovirus	CRYSTAL STRUCTURE OF FOOT AND MOUTH DISEASE VIRUS A22 SEROTY	3	ssRNA	pT3	60	112	151	149	1200	684966
4gmp	Picornaviridae	Enterovirus	CRYSTAL STRUCTURE OF ENTEROVIRUS 71 STRAIN 1095 PROCAPSID	3.9	ssRNA	pT3	60	114	166	160	660	909978
4iv1	Picornaviridae	Aphthovirus	CRYSTAL STRUCTURE OF RECOMBINANT FOOT-AND-MOUTH-DISEASE VIRU EMPTY CAPSID	2.1	ssRNA	pT3	60	111	151	149	1140	706158
4iv3	Picornaviridae	Aphthovirus	CRYSTAL STRUCTURE OF RECOMBINANT FOOT-AND-MOUTH-DISEASE VIRU H2093C EMPTY CAPSID	2.9	ssRNA	pT3	60	114	151	149	1200	676872
4jgy	Picornaviridae	Enterovirus	CRYSTAL STRUCTURE OF HUMAN COXSACKIEVIRUS A16 UNCOATING INTE (SPACE GROUP P4232)	3	ssRNA	pT3	60	116	166	161	540	861132
4jgz	Picornaviridae	Enterovirus	CRYSTAL STRUCTURE OF HUMAN COXSACKIEVIRUS A16 UNCOATING INTE (SPACE GROUP I222)	3	ssRNA	pT3	60	116	166	161	600	872940
4l3b	Picornaviridae	Enterovirus	X-RAY STRUCTURE OF THE HRV2 A PARTICLE UNCOATING INTERMEDIAT	6.5	ssRNA	pT3	60	114	167	163	1380	1009794
4n43	Picornaviridae	Enterovirus	HUMAN ENTEROVIRUS 71 UNCOATING INTERMEDIATE CAPTURED AT ATOM RESOLUTION	3.8	ssRNA	pT3	60	114	166	160	120	929112
4n53	Picornaviridae	Enterovirus	HUMAN ENTEROVIRUS 71 UNCOATING INTERMEDIATE CAPTURED AT ATOM RESOLUTION	3.31	ssRNA	pT3	60	103	158	153	300	849852
4pdw	Picornaviridae	Enterovirus	A BENZONITRILE ANALOGUE INHIBITS RHINOVIRUS REPLICATION	3	ssRNA	pT3	60	105	160	156	900	871644
4rhv	Picornaviridae	Rhinovirus	THE USE OF MOLECULAR-REPLACEMENT PHASES FOR THE REFINEMENT OF THE HUMAN RHINOVIRUS 14 STRUCTURE	3	ssRNA positive-strand viruses, no DNA stage	pT3	60	108	161	157	1020	832152
hrvc	Picornaviridae	Enterovirus	THREE-DIMENSIONAL ATOMIC MODEL OF RHINOVIRUS C15	0	ssRNA	pT3	60	94	158	155	1380	1143054
2xyy	Podoviridae	P22-like viruses	DE NOVO MODEL OF BACTERIOPHAGE P22 PROCAPSID COAT PROTEIN	3.8	dsDNA	7l	420	232	302	298	-2460	7471218
3c5b	Podoviridae	p22-like Viruses	De Novo Model of Bacteriophage Epsilon 15 Major Capsid Protein GP7	4.5	dsDNA	7l	420	268	334	321	780	6736056
3iyh	Podoviridae	P22-like Viruses	P22 procapsid coat protein structures reveal a novel mechanism for capsid maturation: Stability without auxiliary proteins or chemical cross-links	8.2	dsDNA	7l	420	264	322	317	-1200	6221304
3iyi	Podoviridae	P22-like Viruses	P22 expanded head coat protein structures reveal a novel mechanism for capsid maturation: Stability without auxiliary proteins or chemical cross-links	9.1	dsDNA	7l	420	231	300	294	-2460	6428766
3izg	Podoviridae	T7-like	Bacteriophage T7 prohead shell EM-derived atomic model	10.9	dsDNA	7	420	215	274	264	360	3352578
3j1a	Podoviridae	T7-like	HK97-like fold fitted into 3D reconstruction of bacteriophage CW02	16	dsDNA	7	420	275	335	332	0	0
3j40	Podoviridae	Epsilon15-like	Validated Near-Atomic Resolution Structure of Bacteriophage Epsilon15 Derived from Cryo-EM and Modeling	4.5	dsDNA	7l	420	266	342	333	-2280	6257532
3j4u	Podoviridae	N/A	A new topology of the HK97-like fold revealed in Bordetella bacteriophage: non-covalent chainmail secured by jellyrolls	3.5	dsDNA	7l	420	263	338	324	-1620	4335126
4bml	Podoviridae	Unassigned Autographivirinae	C-ALPHA BACKBONE TRACE OF MAJOR CAPSID PROTEIN GP39 FOUND IN MARINE VIRUS SYN5.	5.7	dsDNA	7l	420	269	332	320	-600	6594810
1sid	Polyomaviridae	Polyomavirus	MURINE POLYOMAVIRUS COMPLEXED WITH 3'SIALYL LACTOSE	3.65	dsDNA viruses, no RNA stage	7d	360	174	255	252	-840	3621312
1sie	Polyomaviridae	Polyomavirus	MURINE POLYOMAVIRUS COMPLEXED WITH A DISIALYLATED OLIGOSACCHARIDE	3.65	dsDNA viruses, no RNA stage	7d	360	175	255	252	-660	3584688
1sva	Polyomaviridae	Polyomavirus	SIMIAN VIRUS 40	3.1	dsDNA viruses, no RNA stage	7d	360	179	247	246	0	2899158
3iys	Polyomaviridae	Polyomavirus	Homology model of avian polyomavirus asymmetric unit	11.3	dsDNA	7d	360	175	255	251	60	4293570
1ej6	Reoviridae	Orthoreovirus	REOVIRUS CORE	3.6	dsRNA viruses	2	120	236	377	367	2100	N/A
1uf2	Reoviridae	Phytoreovirus	The Atomic Structure of Rice dwarf Virus (RDV)	3.5	dsRNA viruses	13	780	255	379	367	-180	N/A
2btv	Reoviridae	Orbivirus	ATOMIC MODEL FOR BLUETONGUE VIRUS (BTV) CORE	3.5	dsRNA viruses	13	780	231	353	348	4200	N/A
3gzt	Reoviridae	Rotavirus	VP7 RECOATED ROTAVIRUS DLP	3.8	dsRNA	13	780	325	386	384	-11700	7391676
3iyk	Reoviridae	Orbivirus	Bluetongue virus structure reveals a sialic acid binding domain, amphipathic helices and a central coiled coil in the outer capsid proteins	7	dsRNA	13	780	315	406	405	0	0
3iyl	Reoviridae	Aquareovirus	Atomic CryoEM Structure of a Nonenveloped Virus Suggests How Membrane Penetration Protein is Primed for Cell Entry	3.3	dsRNA	2	120	238	476	275	6180	N/A
3iyu	Reoviridae	Rotavirus	ATOMIC MODEL OF AN INFECTIOUS ROTAVIRUS PARTICLE	3.8	dsRNA	13	780	303	498	484	-11760	12373938
3iz3	Reoviridae	Reovirus	CryoEM structure of cytoplasmic polyhedrosis virus	3.9	dsRNA	2	60	270	470	364	0	0
3izx	Reoviridae	Cypovirus	3.1 Angstrom cryoEM structure of cytoplasmic polyhedrosis virus	3.1	dsRNA	2	120	227	454	299	0	0
3j17	Reoviridae	Cypovirus	Structure of a transcribing cypovirus by cryo-electron microscopy	0	dsRNA	1	60	242	484	310	0	0
3kz4	Reoviridae	Rotavirus	CRYSTAL STRUCTURE OF THE ROTAVIRUS DOUBLE LAYERED PARTICLE	3.8	dsRNA	13	780	259	454	352	0	0
3n09	Reoviridae	Rotavirus	Atomic model of an infectious rotavirus particle	3.8	dsRNA	13	780	259	448	352	0	0
2x8q	Retroviridae	Alpharetrovirus	CRYO-EM 3D MODEL OF THE ICOSAHEDRAL PARTICLE COMPOSED OF ROUS SARCOMA VIRUS CAPSID PROTEIN PENTAMERS	18.3	ssRNA-RT	1	60	58	120	120	300	733080
3j31	Rudiviridae	Rudivirus	Life in the extremes: atomic structure of Sulfolobus Turreted Icosahedral Virus	4.5	dsDNA	31	1860	275	485	359	0	0
1a34	Satellites	Satellite Viruses	SATELLITE TOBACCO MOSAIC VIRUS/RNA COMPLEX	1.81	N/A	1	60	55	88	87	300	201366
1stm	Satellites	Satellite Viruses	SATELLITE PANICUM MOSAIC VIRUS	1.9	N/A	1	60	56	85	84	-60	160644
2buk	Satellites	Satellite Viruses	SATELLITE TOBACCO NECROSIS VIRUS	2.45	ssRNA positive-strand viruses, no DNA stage	1	60	45	98	96	480	297906
3rqv	Satellites	Satellite Viruses	1.45 ANGSTROM STRUCTURE OF STNV COAT PROTEIN (HALF OF THE CA OTHER HALF IN PDB 1VTZ)	1.45	ssRNA	1	60	45	97	95	480	285804
1if0	Siphoviridae	Lambda-like viruses	PSEUDO-ATOMIC MODEL OF BACTERIOPHAGE HK97 PROCAPSID (PROHEAD II)	MODEL	dsDNA viruses, no RNA stage	7l	420	209	276	266	-1260	5695608
1ohg	Siphoviridae	Lambda-like viruses	STRUCTURE OF THE DSDNA BACTERIOPHAGE HK97 MATURE EMPTY CAPSID	3.45	dsDNA virus, no RNA stage	7l	420	261	329	308	-1860	3289272
2frp	Siphoviridae	Lambda-like viruses	Bacteriophage HK97 Expansion Intermediate IV	7.5	dsDNA viruses, no RNA stage	7l	420	260	322	300	-1800	3239694
2fs3	Siphoviridae	Lambda-like viruses	Bacteriophage HK97 K169Y Head I	4.2	dsDNA viruses, no RNA stage	7l	420	259	321	300	-2100	3397710
2fsy	Siphoviridae	Lambda-like viruses	Bacteriophage HK97 Pepsin-treated Expansion Intermediate IV	3.8	dsDNA viruses, no RNA stage	7l	420	259	320	299	-1740	3293364
2ft1	Siphoviridae	Lambda-like viruses	Bacteriophage HK97 Head II	3.9	dsDNA	7l	420	260	326	305	-1800	3242754
2fte	Siphoviridae	Lambda-like viruses	Bacteriophage HK97 Expansion Intermediate IV	MODEL	dsDNA viruses, no RNA stage	7l	420	260	314	295	-1860	3412338
2gp1	Siphoviridae	Lambda-like viruses	Bacteriophage HK97 Prohead II crystal structure	5.2	dsDNA	7l	420	201	271	260	-900	3583812
3ddx	Siphoviridae	Lambda-like Viruses	HK97 bacteriophage capsid Expansion Intermediate-II model	0	dsDNA	7l	420	235	308	285	-2040	4008036
3e8k	Siphoviridae	Lambda-like viruses	Crystal structure of HK97 Prohead II	3.65	dsDNA	7l	420	203	271	260	-960	3166476
3p8q	Siphoviridae	Lambda-like viruses	HK97 Prohead I encapsidating inactive virally encoded protease	5.2	dsDNA	7l	420	194	268	253	-1320	4118520
3qpr	Siphoviridae	Lamda-like viruses	HK97 Prohead I encapsidating inactive virally encoded protease	5.2	dsDNA	7l	420	194	268	254	-1260	3819606
4an5	Siphoviridae	Lambda-like viruses	Capsid structure and its Stability at the Late Stages of Bacteriophage SPP1 Assembly	8.8	dsDNA	7l	420	278	338	331	-1860	4750434
1f2n	Sobemoviridae	Sobemovirus	RICE YELLOW MOTTLE VIRUS	2.8	ssRNA positive-strand viruses, no DNA stage	3	180	107	159	150	1200	724386
1ng0	Sobemoviridae	Sobemovirus	The three-dimensional structure of Cocksfoot mottle virus at 2.7A resolution	2.7	ssRNA positive-strand viruses, no DNA stage	3	180	109	160	152	540	753900
1smv	Sobemoviridae	Sobemovirus	PRIMARY STRUCTURE OF SESBANIA MOSAIC VIRUS COAT PROTEIN: ITS IMPLICATIONS TO THE ASSEMBLY AND ARCHITECTURE OF THE VIRUS	3	ssRNA positive-strand viruses	3	180	107	160	150	-300	738930
1vak	Sobemoviridae	Sobemovirus	T=1 capsid structure of Sesbania mosaic virus coat protein deletion mutant CP-N(delta)65	3.05	ssRNA positive-strand viruses, no DNA stage	1	60	58	97	96	-60	198840
1vb2	Sobemoviridae	Sobemovirus	T=1 capsid structure of Sesbania mosaic virus coat protein deletion mutant CP-N(delta)65-D146N-D149N	3.4	ssRNA positive-strand viruses, no DNA stage	1	60	58	97	92	120	220188
1vb4	Sobemoviridae	Sobemovirus	T=1 capsid structure of Sesbania mosaic virus coat protein deletion mutant CP-N(delta)36	3.3	ssRNA positive-strand viruses, no DNA stage	1	60	57	96	91	0	189804
1x33	Sobemoviridae	Sobemovirus	T=3 recombinant capsid of SeMV CP	3.6	ssRNA	3	180	107	160	155	60	339612
1x35	Sobemoviridae	Sobemovirus	Recombinant T=3 capsid of a site specific mutant of SeMV CP	4.1	ssRNA positive-strand viruses, no DNA stage	3	180	106	158	149	180	706494
1x36	Sobemoviridae	Sobemovirus	T=1 capsid of an amino-terminal deletion mutant of SeMV CP	2.7	ssRNA positive-strand viruses, no DNA stage	1	60	57	96	91	-60	187524
2izw	Sobemoviridae	Sobemovirus	CRYSTAL STRUCTURE OF RYEGRASS MOTTLE VIRUS	2.9	ssRNA	3	180	103	156	152	420	734832
2vq0	Sobemoviridae	Sobemovirus	CAPSID STRUCTURE OF SESBANIA MOSAIC VIRUS COAT PROTEIN DELETION MUTANT RCP(DELTA 48 TO 59)	3.6	ssRNA	3	180	107	158	149	300	745788
4sbv	Sobemoviridae	Sobemovirus	THE REFINEMENT OF SOUTHERN BEAN MOSAIC VIRUS IN RECIPROCAL SPACE	2.8	ssRNA positive-strand viruses, no DNA stage	3	180	107	160	151	360	752454
1gw7	Tectiviridae	Tectivirus	QUASI-ATOMIC RESOLUTION MODEL OF BACTERIOPHAGE PRD1 CAPSID, OBTAINED BY COMBINED CRYO-EM AND X-RAY CRYSTALLOGRAPHY.	MODEL	dsDNA viruses, no RNA stage	pT25	780	242	348	330	-2640	7638738
1gw8	Tectiviridae	Tectivirus	QUASI-ATOMIC RESOLUTION MODEL OF BACTERIOPHAGE PRD1 SUS607 MUTANT, OBTAINED BY COMBINED CRYO-EM AND X-RAY CRYSTALLOGRAPHY.	MODEL	dsDNA viruses, no RNA stage	pT25	780	241	347	332	-3180	7547874
1hb5	Tectiviridae	Tectivirus	QUASI-ATOMIC RESOLUTION MODEL OF BACTERIOPHAGE PRD1 P3-SHELL, OBTAINED BY COMBINED CRYO-EM AND X-RAY CRYSTALLOGRAPHY.	MODEL	dsDNA viruses, no RNA stage	pT25	780	235	325	314	-2160	5643096
1hb7	Tectiviridae	Tectivirus	QUASI-ATOMIC RESOLUTION MODEL OF BACTERIOPHAGE PRD1 SUS1 MUTANT, OBTAINED BY COMBINED CRYO-EM AND X-RAY CRYSTALLOGRAPHY.	MODEL	dsDNA viruses, no RNA stage	pT25	780	241	346	327	-3300	7365558
1hb9	Tectiviridae	Tectivirus	QUASI-ATOMIC RESOLUTION MODEL OF BACTERIOPHAGE PRD1 WILD TYPE VIRION, OBTAINED BY COMBINED CRYO-EM AND X-RAY CRYSTALLOGRAPHY.	MODEL	dsDNA viruses, no RNA stage	pT25	780	244	351	336	-1920	8055852
1w8x	Tectiviridae	Tectivirus	STRUCTURAL ANALYSIS OF PRD1	4.2	dsDNA viruses, no RNA stage	pT25	780	226	352	338	-2460	8786034
1ohf	Tetraviridae	Omegatetravirus	THE REFINED STRUCTURE OF NUDAURELIA CAPENSIS OMEGA VIRUS	2.8	ssRNA positive-strand viruses, no DNA stage	4	240	117	216	211	-2940	2557566
2qqp	Tetraviridae	Betatetravirus	CRYSTAL STRUCTURE OF AUTHENTIC PROVIDENCE VIRUS	3.8	ssRNA	4	240	114	210	207	-4980	2291442
3s6p	Tetraviridae	Omegatetravirus	CRYSTAL STRUCTURE OF HELICOVERPA ARMIGERA STUNT VIRUS	2.5	ssRNA	4	240	114	219	211	-2160	2582754
2e0z	Thermococcaceae	Pyrococcus	CRYSTAL STRUCTURE OF VIRUS-LIKE PARTICLE FROM PYROCOCCUS FURIOSUS	3.6	ssDNA	3	180	141	192	185	-300	1190646
1dyl	Togaviridae	Alphavirus	9 ANGSTROM RESOLUTION CRYO-EM RECONSTRUCTION STRUCTURE OF SEMLIKI FOREST VIRUS (SFV) AND FITTING OF THE CAPSID PROTEIN STRUCTURE IN THE EM DENSITY	MODEL	ssRNA positive-strand viruses, no DNA stage	4	240	159	205	203	2280	1332984
1ld4	Togaviridae	Alphavirus	Placement of the Structural Proteins in Sindbis Virus	MODEL	ssRNA positive-strand viruses, no DNA stage	4	240	182	330	326	1440	1254036
2xfb	Togaviridae	Alphavirus	THE CHIKUNGUNYA E1 E2 ENVELOPE GLYCOPROTEIN COMPLEX FIT INTO THE SINDBIS VIRUS CRYO-EM MAP	9	ssRNA	4	240	264	343	341	6660	6346338
2xfc	Togaviridae	Alphavirus	THE CHIKUNGUNYA E1 E2 ENVELOPE GLYCOPROTEIN COMPLEX FIT INTO THE SEMLIKI FOREST VIRUS CRYO-EM MAP	9	ssRNA	4	240	261	349	345	7140	6684954
2yew	Togaviridae	Alphavirus	MODELING BARMAH FOREST VIRUS STRUCTURAL PROTEINS	5	ssRNA	4	240	148	337	334	0	0
3j0c	Togaviridae	Alphavirus	Models of E1, E2 and CP of Venezuelan Equine Encephalitis Virus TC-83 strain restrained by a near atomic resolution cryo-EM map	4.8	ssRNA	4	240	165	342	339	11160	10573416
3j0f	Togaviridae	Alphavirus	Sindbis virion	7	ssRNA	4	240	173	342	342	0	0
3j2w	Togaviridae	Alphavirus	ELECTRON CRYO-MICROSCOPY OF CHIKUNGUNYA VIRUS	5	ssRNA	4	240	167	341	337	10620	10484976
3muw	Togaviridae	Alphavirus	Pseudo-atomic structure of the E2-E1 protein shell in Sindbis virus	9	ssRNA	4	240	260	334	334	3720	5796078
1c8n	Tombusviridae	Necrovirus	TOBACCO NECROSIS VIRUS	2.25	ssRNA positive-strand viruses, no DNA stage	3	180	108	159	155	-180	668658
1opo	Tombusviridae	Carmovirus	THE STRUCTURE OF CARNATION MOTTLE VIRUS	3.2	ssRNA positive-strand viruses, no DNA stage	3	180	117	177	176	-120	1174182
1tnv	Tombusviridae	Necrovirus	CRYSTAL STRUCTURAL ANALYSIS OF TOBACCO NECROSIS VIRUS (TNV) AT 5 ANGSTROMS RESOLUTION	5	ssRNA positive-strand viruses, no DNA stage	3	180	109	157	151	0	0
2tbv	Tombusviridae	Tombusvirus	STRUCTURE OF TOMATO BUSHY STUNT VIRUS. V. COAT PROTEIN SEQUENCE DETERMINATION AND ITS STRUCTURAL IMPLICATIONS	2.9	ssRNA positive-strand viruses, no DNA stage	3	180	109	176	173	240	1273134
2zah	Tombusviridae	Carmovirus	X-ray structure of Melon necrotic spot virus	2.81	ssRNA	3	180	106	173	172	660	1263588
3zx8	Tombusviridae	Carmovirus	Cryo-EM reconstruction of native and expanded Turnip Crinkle virus	11.5	ssRNA	3	180	111	175	172	540	1423788
3zx9	Tombusviridae	Carmovirus	Cryo-EM reconstruction of native and expanded Turnip Crinkle virus	17	ssRNA	3	180	124	188	187	600	1821948
1m1c	Totiviridae	Totivirus	Structure of the L-A virus	3.5	dsRNA viruses	1	60	159	220	216	720	1847532
1.00E+57	Tymoviridae	Tymovirus	PHYSALIS MOTTLE VIRUS: EMPTY CAPSID	3.2	ssRNA positive-strand viruses, no DNA stage	3	180	105	158	156	1080	868986
1auy	Tymoviridae	Tymovirus	TURNIP YELLOW MOSAIC VIRUS	3.2	ssRNA positive-strand viruses, no DNA stage	3	180	107	158	152	240	710748
1ddl	Tymoviridae	Tymovirus	DESMODIUM YELLOW MOTTLE TYMOVIRUS	2.7	ssRNA positive-strand viruses, no DNA stage	3	180	106	159	152	960	781236
1qjz	Tymoviridae	Tymovirus	THREE DIMENSIONAL STRUCTURE OF PHYSALIS MOTTLE VIRUS: IMPLICATIONS FOR THE VIRAL ASSEMBLY	3.8	ssRNA positive-strand viruses, no DNA stage	3	180	97	157	150	780	899148
1w39	Tymoviridae	Tymovirus	CRYSTAL STRUCTURE OF AN ARTIFICIAL TOP COMPONENT OF TURNIP YELLOW MOSAIC VIRUS	3.75	ssRNA positive-strand viruses, no DNA stage	3	180	106	158	152	240	727374
2fz1	Tymoviridae	Tymovirus	Structure of Empty Head Turnip Yellow Mosaic Virus (ATC) at 100 K	2.9	ssRNA	3	180	106	158	152	120	700050
2fz2	Tymoviridae	Tymovirus	Structure of Turnip Yellow Mosaic Virus at 100 K	2.9	ssRNA	3	180	104	158	152	-180	97590
2xpj	Tymoviridae	Tymovirus	CRYSTAL STRUCTURE OF PHYSALIS MOTTLE VIRUS WITH INTACT ORDERED RNA	3.4	ssRNA	3	180	105	157	155	1140	752004
3j6r	Papillomaviridae	Alphapapillomavirus	ELECTRON CRYO-MICROSCOPY OF HUMAN PAPILLOMAVIRUS TYPE 16 CAP	9.1	dsDNA	7d	360	224	301	298	3900	5465004
